# Supplementary material for: DDX1 vesicles control calcium-dependent mitochondrial activity in mouse embryos
Source: Nat Commun. 2022 Jul 1;13:3794. doi: 10.1038/s41467-022-31497-9 (PMC9249788; doi:10.1038/s41467-022-31497-9)
Supplement: Supplementary file 4 — Supplementary Dataset 1 [file 41467_2022_31497_MOESM4_ESM.xlsx]

## Sheet: KO_vs_WT
ensembl_gene_id	external_gene_name	description		gene_biotype	baseMean	log2FoldChange	FC	lfcSE	stat	pvalue	padj
ENSMUSG00000016998	Svs4	seminal vesicle secretory protein 4 [Source:MGI Symbol;Acc:MGI:98450]		protein_coding	9.76486	-29.8711	1.01836e-09	5.07141	-5.8901	3.85967e-09	5.87885e-05
ENSMUSG00000022952	Runx1	runt related transcription factor 1 [Source:MGI Symbol;Acc:MGI:99852]		protein_coding	12.7878	5.89459	59.4906	0.987731	5.96781	2.40455e-09	5.87885e-05
ENSMUSG00000022095	Fam160b2	family with sequence similarity 160, member B2 [Source:MGI Symbol;Acc:MGI:3036290]		protein_coding	62.4024	-5.24333	0.0263997	0.915539	-5.72705	1.02193e-08	0.00010377
ENSMUSG00000043065	Spice1	spindle and centriole associated protein 1 [Source:MGI Symbol;Acc:MGI:1196252]		protein_coding	153.237	-3.76841	0.0733831	0.677279	-5.56404	2.63596e-08	0.000200748
ENSMUSG00000021947	Cryl1	crystallin, lambda 1 [Source:MGI Symbol;Acc:MGI:1915881]		protein_coding	104.105	-7.28288	0.00642147	1.33832	-5.44183	5.27374e-08	0.000283661
ENSMUSG00000042747	Krtcap2	keratinocyte associated protein 2 [Source:MGI Symbol;Acc:MGI:1913309]		protein_coding	53.7985	-4.69224	0.0386809	0.863887	-5.43154	5.587e-08	0.000283661
ENSMUSG00000032299	Commd4	COMM domain containing 4 [Source:MGI Symbol;Acc:MGI:1913449]		protein_coding	80.9843	-5.76715	0.0183618	1.06893	-5.39527	6.84197e-08	0.000297753		Metabolism and mitochondria copy number
ENSMUSG00000046006	Gapt	Grb2-binding adaptor, transmembrane [Source:MGI Symbol;Acc:MGI:3608341]		protein_coding	90.5008	-9.47581	0.00140442	1.76914	-5.35616	8.5011e-08	0.000323711
ENSMUSG00000036986	Pml	promyelocytic leukemia [Source:MGI Symbol;Acc:MGI:104662]		protein_coding	159.326	-6.18603	0.0137347	1.16785	-5.29692	1.17771e-07	0.00039863
ENSMUSG00000078123	Gm5071	predicted pseudogene 5071 [Source:MGI Symbol;Acc:MGI:3645128]	Melanoma antigen, family B-like protein coding	processed_pseudogene	32.821	-10.4651	0.00070744	2.0064	-5.21585	1.82972e-07	0.000557388
ENSMUSG00000085806	Gm12023	predicted gene 12023 [Source:MGI Symbol;Acc:MGI:3650977]		lncRNA	68.9125	6.31615	79.6804	1.23749	5.104	3.32545e-07	0.000920939
ENSMUSG00000022272	Myo10	myosin X [Source:MGI Symbol;Acc:MGI:107716]		protein_coding	166.791	3.20532	9.22355	0.640833	5.00181	5.67953e-07	0.0014418		Motorized myosin X
ENSMUSG00000031561	Tenm3	teneurin transmembrane protein 3 [Source:MGI Symbol;Acc:MGI:1345183]		protein_coding	88.3572	-5.15729	0.0280222	1.03998	-4.95904	7.08421e-07	0.00154147
ENSMUSG00000055681	Cope	coatomer protein complex, subunit epsilon [Source:MGI Symbol;Acc:MGI:1891702]		protein_coding	424.645	-2.52124	0.174193	0.5079	-4.96405	6.90394e-07	0.00154147
ENSMUSG00000020707	Rnf135	ring finger protein 135 [Source:MGI Symbol;Acc:MGI:1919206]		protein_coding	94.9708	-4.91588	0.0331263	1.01994	-4.81976	1.43733e-06	0.00252354		Promoter proliferation
ENSMUSG00000024223	Armc12	armadillo repeat containing 12 [Source:MGI Symbol;Acc:MGI:1914895]		protein_coding	51.1023	-5.03583	0.0304834	1.04133	-4.83595	1.32512e-06	0.00252354		Regulate spatiotemporal mitochondrial dynamics during spermiogenesis, reprogramming and remodeling during oogenesis
ENSMUSG00000025264	Tsr2	TSR2 20S rRNA accumulation [Source:MGI Symbol;Acc:MGI:1916749]		protein_coding	394.297	-2.57258	0.168104	0.536372	-4.79625	1.61664e-06	0.00252354
ENSMUSG00000037149	Ddx1	DEAD box helicase 1 [Source:MGI Symbol;Acc:MGI:2144727]		protein_coding	589.259	-2.11372	0.23105	0.439673	-4.80748	1.52842e-06	0.00252354
ENSMUSG00000054598	9130230L23Rik	RIKEN cDNA 9130230L23 gene [Source:MGI Symbol;Acc:MGI:3041166]		protein_coding	37.6955	-5.01654	0.0308937	1.05239	-4.76681	1.87166e-06	0.00252354
ENSMUSG00000097709	2810429I04Rik	RIKEN cDNA 2810429I04 gene [Source:MGI Symbol;Acc:MGI:1924187]		lncRNA	169.676	-3.52256	0.0870167	0.739535	-4.76322	1.90531e-06	0.00252354
ENSMUSG00000103481	1700016D08Rik	RIKEN cDNA 1700016D08 gene [Source:MGI Symbol;Acc:MGI:1925627]	Protein Coding LOC78377	TEC	17.5188	-8.03923	0.00380145	1.6791	-4.78783	1.6859e-06	0.00252354
ENSMUSG00000110034	Gm45379	predicted gene 45379 [Source:MGI Symbol;Acc:MGI:5791215]		lncRNA	101.919	4.25247	19.06	0.889915	4.77851	1.76596e-06	0.00252354
ENSMUSG00002075770				lncRNA	14.907	-8.31032	0.00315024	1.72195	-4.82611	1.39229e-06	0.00252354
ENSMUSG00000031085	Acte1	actin, epsilon 1 [Source:MGI Symbol;Acc:MGI:2685344]		protein_coding	108.394	3.77847	13.7225	0.800602	4.71953	2.36386e-06	0.00279176
ENSMUSG00000031537	Ikbkb	inhibitor of kappaB kinase beta [Source:MGI Symbol;Acc:MGI:1338071]		protein_coding	311.075	-3.80579	0.0715061	0.806277	-4.7202	2.35608e-06	0.00279176		reduced basal NF-kappaB activity and imparied cytokine-induced NF-kappaB activation, Embryonic lethal E14.5
ENSMUSG00000115160	Gm6532	predicted pseudogene 6532 [Source:MGI Symbol;Acc:MGI:3646742]	BCL2/adenovirus E1B interacting protein 1, NIP3	unprocessed_pseudogene	336.722	-2.84821	0.138869	0.604686	-4.71023	2.47439e-06	0.00279176
ENSMUSG00000117961	Gm50265	predicted gene, 50265 [Source:MGI Symbol;Acc:MGI:6303089]		lncRNA	19.9269	-10.6224	0.00063437	2.25427	-4.71212	2.45155e-06	0.00279176
ENSMUSG00000078566	Bnip3	BCL2/adenovirus E1B interacting protein 3 [Source:MGI Symbol;Acc:MGI:109326]		protein_coding	1532.1	-2.57144	0.168236	0.549227	-4.68193	2.84181e-06	0.00309179		Affect differentiation
ENSMUSG00000035620	Ric8b	RIC8 guanine nucleotide exchange factor B [Source:MGI Symbol;Acc:MGI:2682307]		protein_coding	38.1487	-6.06922	0.014893	1.30349	-4.65613	3.22214e-06	0.00316632		Reduced mTOR activity
ENSMUSG00000045438	Cox19	cytochrome c oxidase assembly protein 19 [Source:MGI Symbol;Acc:MGI:1915283]		protein_coding	44.9629	-5.59303	0.0207171	1.20007	-4.66057	3.15335e-06	0.00316632		Affect OXPHOS
ENSMUSG00000092482	Gm20531	predicted gene 20531 [Source:MGI Symbol;Acc:MGI:5141996]		lncRNA	17.6412	-9.86349	0.00107348	2.11592	-4.66156	3.13818e-06	0.00316632
ENSMUSG00000022817	Itgb5	integrin beta 5 [Source:MGI Symbol;Acc:MGI:96614]		protein_coding	204.203	-3.34627	0.0983267	0.722237	-4.6332	3.60048e-06	0.00322261		Inner cell mass failure and peri-implantation lethality
ENSMUSG00000072594	Gm16439	predicted pseudogene 16439 [Source:MGI Symbol;Acc:MGI:3647611]		processed_pseudogene	324.502	-2.97617	0.127081	0.642186	-4.63444	3.57905e-06	0.00322261
ENSMUSG00000079043	Fastkd5	FAST kinase domains 5 [Source:MGI Symbol;Acc:MGI:2139469]		protein_coding	777.373	-2.28254	0.205536	0.491763	-4.64155	3.4581e-06	0.00322261		Processing of non-canonical mitochondrial mRNA precursors
ENSMUSG00000079349	Magea5	MAGE family member A5 [Source:MGI Symbol;Acc:MGI:1333838]		protein_coding	52.7645	-6.26922	0.0129651	1.3548	-4.62742	3.70256e-06	0.00322261		Protecting germ cells from excessive apoptosis under genotoxic stress (Sperm)
ENSMUSG00000049516	Spty2d1	SPT2 chromatin protein domain containing 1 [Source:MGI Symbol;Acc:MGI:2142062]		protein_coding	568.502	-2.14658	0.225847	0.466	-4.6064	4.09704e-06	0.00346689
ENSMUSG00000092094	Zfp804b	zinc finger protein 804B [Source:MGI Symbol;Acc:MGI:2685287]		protein_coding	34.6401	-11.6852	0.000303662	2.55363	-4.57593	4.74105e-06	0.00390342
ENSMUSG00000021466	Ptch1	patched 1 [Source:MGI Symbol;Acc:MGI:105373]		protein_coding	40.5161	-5.85934	0.0172252	1.28595	-4.55642	5.20331e-06	0.00396271
ENSMUSG00000024493	Lars	leucyl-tRNA synthetase [Source:MGI Symbol;Acc:MGI:1913808]		protein_coding	236.8	-4.31694	0.0501733	0.946698	-4.56	5.11546e-06	0.00396271		Embryonic lethal E9.5
ENSMUSG00000117427	Gm36199	predicted gene, 36199 [Source:MGI Symbol;Acc:MGI:5595358]		lncRNA	80.4138	-3.55877	0.0848599	0.779482	-4.56556	4.98166e-06	0.00396271
ENSMUSG00000028949	Smarcd3	SWI/SNF related, matrix associated, actin dependent regulator of chromatin, subfamily d, member 3 [Source:MGI Symbol;Acc:MGI:1914243]		protein_coding	35.8158	-5.45123	0.0228569	1.20383	-4.52825	5.94755e-06	0.00441903		Heart Development
ENSMUSG00000000934	Top1mt	DNA topoisomerase 1, mitochondrial [Source:MGI Symbol;Acc:MGI:1920210]		protein_coding	23.7616	-12.2587	0.000204059	2.71473	-4.51564	6.31255e-06	0.00449804		Mitochondiral function, increase ROS production nuclear DNA damage, decrease ATP production
ENSMUSG00000043015	Nemp2	nuclear envelope integral membrane protein 2 [Source:MGI Symbol;Acc:MGI:2444113]		protein_coding	56.9103	-7.95435	0.00403184	1.76389	-4.50954	6.49686e-06	0.00449804		Neuronal developmental disorder
ENSMUSG00000058643	Speer4f1	spermatogenesis associated glutamate (E)-rich protein 4F1 [Source:MGI Symbol;Acc:MGI:1918185]		protein_coding	28.3769	-6.328	0.0124475	1.40267	-4.51139	6.44043e-06	0.00449804
ENSMUSG00000027300	Ubox5	U box domain containing 5 [Source:MGI Symbol;Acc:MGI:2154658]		protein_coding	678.314	-1.9323	0.262011	0.43007	-4.49299	7.0229e-06	0.00475419
ENSMUSG00000036395	Glb1l2	galactosidase, beta 1-like 2 [Source:MGI Symbol;Acc:MGI:2388283]		protein_coding	15.8548	5.75573	54.0317	1.28524	4.47834	7.52242e-06	0.00495496
ENSMUSG00000109881	Gm45507	predicted gene 45507 [Source:MGI Symbol;Acc:MGI:5791343]		lncRNA	656.269	-2.52671	0.173534	0.564642	-4.4749	7.64478e-06	0.00495496
ENSMUSG00000031983	2310022B05Rik	RIKEN cDNA 2310022B05 gene [Source:MGI Symbol;Acc:MGI:1916801]		protein_coding	42.7569	-4.86896	0.0342214	1.09094	-4.46307	8.0795e-06	0.00512762
ENSMUSG00000038975	Rabggtb	Rab geranylgeranyl transferase, b subunit [Source:MGI Symbol;Acc:MGI:99537]		protein_coding	172.766	-5.21491	0.0269251	1.17088	-4.45382	8.43563e-06	0.00524438
ENSMUSG00000030225	Dera	deoxyribose-phosphate aldolase (putative) [Source:MGI Symbol;Acc:MGI:1913762]		protein_coding	88.6903	-4.97161	0.0318709	1.11889	-4.44334	8.85739e-06	0.00539645
ENSMUSG00000042185	Nfrkb	nuclear factor related to kappa B binding protein [Source:MGI Symbol;Acc:MGI:2442410]		protein_coding	557.236	-1.94312	0.260054	0.438395	-4.43235	9.3212e-06	0.00556768		Promotes hypomethylation of genomic DNA
ENSMUSG00000026785	Pkn3	protein kinase N3 [Source:MGI Symbol;Acc:MGI:2388285]		protein_coding	415.601	-2.70487	0.153375	0.611425	-4.42387	9.69475e-06	0.00567945		Angiogenesis
ENSMUSG00000030621	Me3	malic enzyme 3, NADP(+)-dependent, mitochondrial [Source:MGI Symbol;Acc:MGI:1916679]		protein_coding	44.4374	2.2723	4.83091	0.514295	4.41827	9.94934e-06	0.00571862		TCA cycle
ENSMUSG00000051579	Tceal8	transcription elongation factor A (SII)-like 8 [Source:MGI Symbol;Acc:MGI:1913934]		protein_coding	58.0271	-11.9698	0.0002493	2.71304	-4.41197	1.02436e-05	0.00577873
ENSMUSG00000014232	Cluap1	clusterin associated protein 1 [Source:MGI Symbol;Acc:MGI:1924029]		protein_coding	133.534	-2.87185	0.136611	0.651929	-4.40516	1.05706e-05	0.00585478		Embryonic lehtal ~E10
ENSMUSG00000020455	Trim11	tripartite motif-containing 11 [Source:MGI Symbol;Acc:MGI:2137355]		protein_coding	67.7144	-8.40591	0.00294827	1.9306	-4.35405	1.33647e-05	0.00690051		Proliferation, Invasion and EMT of Hepatocellular carcinoma cells
ENSMUSG00000026497	Mixl1	Mix1 homeobox-like 1 (Xenopus laevis) [Source:MGI Symbol;Acc:MGI:1351322]		protein_coding	75.7886	-4.5082	0.0439435	1.03472	-4.35694	1.31895e-05	0.00690051
ENSMUSG00000033685	Ucp2	uncoupling protein 2 (mitochondrial, proton carrier) [Source:MGI Symbol;Acc:MGI:109354]		protein_coding	43.5255	-3.04621	0.12106	0.698175	-4.3631	1.2823e-05	0.00690051		Mitochondrial protein regulating embryonic neurogenesis by inhibiting ROS production
ENSMUSG00000096072	Mageb6b2	MAGE family member B6B2 [Source:MGI Symbol;Acc:MGI:3646464]		protein_coding	41.8322	-9.17841	0.00172593	2.10718	-4.35577	1.32597e-05	0.00690051
ENSMUSG00000094861	Mageb6b1	MAGE family member B6B1 [Source:MGI Symbol;Acc:MGI:3643982]		protein_coding	41.1971	-9.1487	0.00176185	2.1104	-4.33506	1.45719e-05	0.0072771
ENSMUSG00000112289	1110019B22Rik	RIKEN cDNA 1110019B22 gene [Source:MGI Symbol;Acc:MGI:1915779]		lncRNA	15.066	-6.83034	0.00878745	1.57503	-4.33664	1.44675e-05	0.0072771
ENSMUSG00000085281	Gm13316	predicted gene 13316 [Source:MGI Symbol;Acc:MGI:3651097]	TAF5-like RNA polymeraseII	processed_pseudogene	88.2159	-2.93541	0.130723	0.681042	-4.31018	1.63125e-05	0.00801498
ENSMUSG00000034083	Ccdc174	coiled-coil domain containing 174 [Source:MGI Symbol;Acc:MGI:2444652]		protein_coding	403.789	-2.34663	0.196604	0.545612	-4.30092	1.70091e-05	0.00809605
ENSMUSG00000109199	Gm44996	predicted gene 44996 [Source:MGI Symbol;Acc:MGI:5753572]		TEC	37.023	-6.80901	0.00891832	1.58286	-4.30172	1.69478e-05	0.00809605
ENSMUSG00000099098	1110035H17Rik	RIKEN cDNA 1110035H17 gene [Source:MGI Symbol;Acc:MGI:1915936]		lncRNA	21.6151	-6.48972	0.0111276	1.51126	-4.29424	1.75292e-05	0.00821525
ENSMUSG00000031647	Mfap3l	microfibrillar-associated protein 3-like [Source:MGI Symbol;Acc:MGI:1918556]		protein_coding	192.622	2.617	6.13473	0.60996	4.29044	1.78317e-05	0.00823041
ENSMUSG00000000253	Gmpr	guanosine monophosphate reductase [Source:MGI Symbol;Acc:MGI:1913605]		protein_coding	383.524	1.77557	3.42372	0.417974	4.24803	2.15654e-05	0.0094126
ENSMUSG00000022552	Sharpin	SHANK-associated RH domain interacting protein [Source:MGI Symbol;Acc:MGI:1913331]		protein_coding	44.979	-5.0206	0.0308069	1.18172	-4.24854	2.15166e-05	0.0094126
ENSMUSG00000055833	1700034H15Rik	RIKEN cDNA 1700034H15 gene [Source:MGI Symbol;Acc:MGI:1921515]		lncRNA	166.216	-3.47628	0.0898538	0.818453	-4.24738	2.16289e-05	0.0094126
ENSMUSG00000105820	Gm43400	predicted gene 43400 [Source:MGI Symbol;Acc:MGI:5663537]		lncRNA	19.9697	-8.76751	0.00229466	2.06385	-4.24812	2.15571e-05	0.0094126
ENSMUSG00000063873	Slc24a3	solute carrier family 24 (sodium/potassium/calcium exchanger), member 3 [Source:MGI Symbol;Acc:MGI:2137513]		protein_coding	267.399	-2.94511	0.129847	0.69442	-4.24112	2.22411e-05	0.00954269
ENSMUSG00000044122	Proca1	protein interacting with cyclin A1 [Source:MGI Symbol;Acc:MGI:1918274]		protein_coding	126.544	-3.00234	0.124797	0.709689	-4.2305	2.33167e-05	0.00986525
ENSMUSG00000021595	Nsun2	NOL1/NOP2/Sun domain family member 2 [Source:MGI Symbol;Acc:MGI:107252]		protein_coding	776.606	-2.14557	0.226005	0.512237	-4.18864	2.80634e-05	0.0117109		Introduces 5-methylcytidines into mitohcondrial tRNAs
ENSMUSG00000021958	Pinx1	PIN2/TERF1 interacting, telomerase inhibitor 1 [Source:MGI Symbol;Acc:MGI:1919650]		protein_coding	132.024	-2.92908	0.131298	0.701156	-4.1775	2.94727e-05	0.0121328
ENSMUSG00000032478	Nme6	NME/NM23 nucleoside diphosphate kinase 6 [Source:MGI Symbol;Acc:MGI:1861676]		protein_coding	345.804	-2.46668	0.180907	0.594726	-4.14759	3.35994e-05	0.0136472		Crucial for stem cell renewal
ENSMUSG00000047603	Zfp235	zinc finger protein 235 [Source:MGI Symbol;Acc:MGI:1929117]		protein_coding	179.345	-3.23768	0.106013	0.78168	-4.14196	3.44354e-05	0.0138027
ENSMUSG00000040820	Hlcs	holocarboxylase synthetase (biotin- [propriony-Coenzyme A-carboxylase (ATP-hydrolysing)] ligase) [Source:MGI Symbol;Acc:MGI:894646]		protein_coding	114.182	-2.32109	0.200116	0.561803	-4.1315	3.60403e-05	0.0142584
ENSMUSG00000042262	Ccr8	chemokine (C-C motif) receptor 8 [Source:MGI Symbol;Acc:MGI:1201402]		protein_coding	25.7398	-6.02784	0.0153263	1.46019	-4.12813	3.65731e-05	0.0142837
ENSMUSG00000020847	Rph3al	rabphilin 3A-like (without C2 domains) [Source:MGI Symbol;Acc:MGI:1923492]		protein_coding	1973.26	1.56117	2.95094	0.379083	4.11829	3.81694e-05	0.0147184
ENSMUSG00000029456	Acad10	acyl-Coenzyme A dehydrogenase family, member 10 [Source:MGI Symbol;Acc:MGI:1919235]		protein_coding	45.6221	-3.20695	0.108296	0.77996	-4.11168	3.92794e-05	0.0147725
ENSMUSG00000116145	5730521K06Rik	RIKEN cDNA 5730521K06 gene [Source:MGI Symbol;Acc:MGI:1917889]	Protein Coding LOC70639	TEC	16.1375	-8.13971	0.00354572	1.97933	-4.11236	3.9164e-05	0.0147725
ENSMUSG00000051527	Usp29	ubiquitin specific peptidase 29 [Source:MGI Symbol;Acc:MGI:1888998]		protein_coding	1073.23	-2.19485	0.218415	0.535399	-4.09948	4.14085e-05	0.0153833
ENSMUSG00000102868	Gm37633	predicted gene, 37633 [Source:MGI Symbol;Acc:MGI:5610861]		TEC	5.52277	7.12429	139.517	1.74076	4.09264	4.26497e-05	0.0156535
ENSMUSG00000114638	Gm31834	predicted gene, 31834 [Source:MGI Symbol;Acc:MGI:5590993]		lncRNA	1597.35	2.14561	4.4248	0.526438	4.07572	4.58724e-05	0.0166358
ENSMUSG00000042448	Hoxd1	homeobox D1 [Source:MGI Symbol;Acc:MGI:96201]		protein_coding	14.9054	5.90451	59.9012	1.45037	4.07105	4.68026e-05	0.0167735		Expressed in oocytes an early embryos in mouse and bovine. May involve in oocyte maturation and early embryo development
ENSMUSG00000116643	Gm30162	predicted gene, 30162 [Source:MGI Symbol;Acc:MGI:5589321]		transcribed_unprocessed_pseudogene	14.1044	8.26043	306.645	2.0377	4.05379	5.03945e-05	0.0178508
ENSMUSG00000055746	Magea2	MAGE family member A2 [Source:MGI Symbol;Acc:MGI:1333793]		protein_coding	80.4287	-3.47887	0.0896924	0.859075	-4.04955	5.13157e-05	0.0179682		Regulate pluripotency, proliferation, cell cycle, apoptosis and differentiation
ENSMUSG00000005262	Ufd1	ubiquitin recognition factor in ER-associated degradation 1 [Source:MGI Symbol;Acc:MGI:109353]		protein_coding	518.675	-2.50795	0.175806	0.620571	-4.04135	5.31447e-05	0.0183971
ENSMUSG00000022221	Ripk3	receptor-interacting serine-threonine kinase 3 [Source:MGI Symbol;Acc:MGI:2154952]		protein_coding	44.2239	-9.64493	0.00124907	2.3891	-4.03707	5.41241e-05	0.0185256
ENSMUSG00000027305	Ndufaf1	NADH:ubiquinone oxidoreductase complex assembly factor 1 [Source:MGI Symbol;Acc:MGI:1916952]		protein_coding	161.135	-3.95951	0.0642789	0.982005	-4.03207	5.52881e-05	0.0187138		Mitochondrial complex I dysfunction
ENSMUSG00000003868	Ruvbl2	RuvB-like protein 2 [Source:MGI Symbol;Acc:MGI:1342299]		protein_coding	901.334	-1.67565	0.313025	0.415889	-4.02908	5.5995e-05	0.0187448		Neuroectoderm differentiation
ENSMUSG00000025196	Cpn1	carboxypeptidase N, polypeptide 1 [Source:MGI Symbol;Acc:MGI:2135874]		protein_coding	399.922	-2.89204	0.134713	0.719847	-4.01757	5.88015e-05	0.0194703
ENSMUSG00000022773	Ypel1	yippee like 1 [Source:MGI Symbol;Acc:MGI:1913303]		protein_coding	205.785	-1.68049	0.311977	0.419379	-4.00709	6.14706e-05	0.0199211
ENSMUSG00000049314	Fbxw13	F-box and WD-40 domain protein 13 [Source:MGI Symbol;Acc:MGI:3505590]		protein_coding	577.233	-1.76617	0.293989	0.440726	-4.00741	6.13895e-05	0.0199211
ENSMUSG00000037995	Igsf9	immunoglobulin superfamily, member 9 [Source:MGI Symbol;Acc:MGI:2135283]		protein_coding	9.76473	5.45829	43.9651	1.36306	4.00443	6.21679e-05	0.019935
ENSMUSG00000048424	Ranbp3l	RAN binding protein 3-like [Source:MGI Symbol;Acc:MGI:2444654]		protein_coding	40.4791	7.01955	129.746	1.75708	3.99501	6.46916e-05	0.0205281
ENSMUSG00000030990	Pgap2	post-GPI attachment to proteins 2 [Source:MGI Symbol;Acc:MGI:2385286]		protein_coding	484.167	-2.51417	0.175049	0.630145	-3.98983	6.61212e-05	0.0205536
ENSMUSG00000111339		post-GPI attachment to proteins 2		lncRNA	179.843	-2.96845	0.127764	0.743961	-3.99006	6.60571e-05	0.0205536
ENSMUSG00000107460	Gm44186	predicted gene, 44186 [Source:MGI Symbol;Acc:MGI:5690578]		TEC	38.3065	4.83132	28.4689	1.2142	3.97901	6.9204e-05	0.0212946
ENSMUSG00000073725	Lmbrd1	LMBR1 domain containing 1 [Source:MGI Symbol;Acc:MGI:1915671]		protein_coding	282.409	-1.79895	0.287383	0.452766	-3.97325	7.08984e-05	0.0215978		Essential for the initiation of gastrulation
ENSMUSG00000111275	Gm29824	predicted gene, 29824 [Source:MGI Symbol;Acc:MGI:5588983]		lncRNA	136.435	1.78496	3.4461	0.450507	3.96212	7.42869e-05	0.0224059
ENSMUSG00000028439	Fam219a	family with sequence similarity 219, member A [Source:MGI Symbol;Acc:MGI:1919151]		protein_coding	59.3895	-4.10656	0.0580501	1.03744	-3.95837	7.54624e-05	0.0225374
ENSMUSG00000029263	Pigg	phosphatidylinositol glycan anchor biosynthesis, class G [Source:MGI Symbol;Acc:MGI:3576484]		protein_coding	54.5191	-2.68099	0.155934	0.678507	-3.95131	7.7724e-05	0.0229874
ENSMUSG00000057842	Zfp595	zinc finger protein 595 [Source:MGI Symbol;Acc:MGI:3040707]		protein_coding	94.0648	-4.53224	0.0432176	1.14775	-3.94881	7.85397e-05	0.0230053
ENSMUSG00000020628	Trappc12	trafficking protein particle complex 12 [Source:MGI Symbol;Acc:MGI:2445089]		protein_coding	106.771	-4.81594	0.0355023	1.2261	-3.92786	8.57054e-05	0.0246306
ENSMUSG00000041798	Gck	glucokinase [Source:MGI Symbol;Acc:MGI:1270854]		protein_coding	30.4602	-6.94676	0.00810622	1.76791	-3.92936	8.51727e-05	0.0246306		Embryonic lethal E9.5
ENSMUSG00000038181	Chpf2	chondroitin polymerizing factor 2 [Source:MGI Symbol;Acc:MGI:1917522]		protein_coding	34.0852	-4.1596	0.0559545	1.05993	-3.92443	8.6937e-05	0.024751
ENSMUSG00000003039	Fam32a	family with sequence similarity 32, member A [Source:MGI Symbol;Acc:MGI:1915172]		protein_coding	616.01	-2.0837	0.235909	0.531647	-3.91933	8.87961e-05	0.0248165
ENSMUSG00000085926	Gm12299	predicted gene 12299 [Source:MGI Symbol;Acc:MGI:3652304]		lncRNA	23.5772	-9.48657	0.00139398	2.41972	-3.92052	8.83584e-05	0.0248165
ENSMUSG00000109286	Gm44541	predicted gene 44541 [Source:MGI Symbol;Acc:MGI:5753117]		TEC	48.2529	6.02292	65.0247	1.53787	3.91641	8.9877e-05	0.0248902
ENSMUSG00000113789	Gm47322	predicted gene, 47322 [Source:MGI Symbol;Acc:MGI:6096206]		TEC	8.02569	-8.9222	0.00206134	2.2804	-3.91256	9.13215e-05	0.0250624
ENSMUSG00000097079	Gm26604	predicted gene, 26604 [Source:MGI Symbol;Acc:MGI:5477098]		lncRNA	7.67206	-8.00388	0.00389575	2.04737	-3.90934	9.25491e-05	0.0251725
ENSMUSG00000103970	Gm37678	predicted gene, 37678 [Source:MGI Symbol;Acc:MGI:5610906]		TEC	111.698	1.98682	3.96362	0.508543	3.90688	9.34956e-05	0.0252049
ENSMUSG00000003070	Efna2	ephrin A2 [Source:MGI Symbol;Acc:MGI:102707]		protein_coding	76.7209	-3.94284	0.0650258	1.01073	-3.90097	9.58072e-05	0.0254394
ENSMUSG00000085748	Gm12280	predicted gene 12280 [Source:MGI Symbol;Acc:MGI:3652011]		lncRNA	220.687	4.61776	24.5518	1.18392	3.9004	9.60354e-05	0.0254394
ENSMUSG00000026725	Tnn	tenascin N [Source:MGI Symbol;Acc:MGI:2665790]		protein_coding	34.6501	-7.03932	0.00760247	1.80781	-3.89384	9.86709e-05	0.0259122
ENSMUSG00000087549	Gm13427	predicted gene 13427 [Source:MGI Symbol;Acc:MGI:3650808]		lncRNA	91.2745	-2.55889	0.169706	0.657918	-3.88937	0.000100504	0.0259673
ENSMUSG00000101061	Platr1	pluripotency associated transcript 1 [Source:MGI Symbol;Acc:MGI:5580349]		lncRNA	53.8883	-3.85427	0.069143	0.991026	-3.88918	0.000100585	0.0259673
ENSMUSG00000113735	Gm48607	predicted gene, 48607 [Source:MGI Symbol;Acc:MGI:6098192]		lncRNA	20.8002	4.85679	28.9761	1.24984	3.88593	0.000101938	0.0260952
ENSMUSG00000023333	Gcm1	glial cells missing homolog 1 [Source:MGI Symbol;Acc:MGI:108045]		protein_coding	89.933	-2.97818	0.126905	0.767597	-3.87988	0.000104507	0.0263108
ENSMUSG00000091216	Gm17208	predicted gene 17208 [Source:MGI Symbol;Acc:MGI:4938035]		processed_pseudogene	10.1296	-7.59693	0.00516531	1.95739	-3.88115	0.000103965	0.0263108
ENSMUSG00000027822	Slc33a1	solute carrier family 33 (acetyl-CoA transporter), member 1 [Source:MGI Symbol;Acc:MGI:1332247]		protein_coding	252.641	-2.55737	0.169885	0.660378	-3.87258	0.000107687	0.0265198		Embryonic lethal E2.5-3.5
ENSMUSG00000028822	Tmem50a	transmembrane protein 50A [Source:MGI Symbol;Acc:MGI:1919067]		protein_coding	266.607	-4.19288	0.0546786	1.08447	-3.86628	0.000110509	0.0265198
ENSMUSG00000053286	Trmt1l	tRNA methyltransferase 1 like [Source:MGI Symbol;Acc:MGI:1916185]		protein_coding	330.482	-1.64439	0.319881	0.425224	-3.86712	0.00011013	0.0265198
ENSMUSG00000083335	Gm13397	predicted gene 13397 [Source:MGI Symbol;Acc:MGI:3651605]	Ribosomal protein L6	processed_pseudogene	15.5912	2.64176	6.24093	0.68221	3.87235	0.000107789	0.0265198
ENSMUSG00000111947	Gm47438	predicted gene, 47438 [Source:MGI Symbol;Acc:MGI:6096390]		lncRNA	42.9918	-4.72756	0.0377452	1.22161	-3.86996	0.000108855	0.0265198
ENSMUSG00000114553	Gm7644	predicted gene 7644 [Source:MGI Symbol;Acc:MGI:3646878]		lncRNA	82.9476	-7.30479	0.00632467	1.88942	-3.86616	0.000110561	0.0265198
ENSMUSG00000021810	Ecd	ecdysoneless cell cycle regulator [Source:MGI Symbol;Acc:MGI:1917851]		protein_coding	1424.89	-2.15054	0.225228	0.55663	-3.8635	0.000111772	0.0265214		Delayed G1-S cell cycle
ENSMUSG00000024215	Spdef	SAM pointed domain containing ets transcription factor [Source:MGI Symbol;Acc:MGI:1353422]		protein_coding	18.2816	-6.16727	0.0139144	1.59745	-3.86069	0.000113067	0.0265214
ENSMUSG00000090534	Gm4675	predicted gene 4675 [Source:MGI Symbol;Acc:MGI:3782856]		lncRNA	16.9516	-4.5123	0.0438189	1.16885	-3.86045	0.000113179	0.0265214
ENSMUSG00000082479	Gm4746	predicted gene 4746 [Source:MGI Symbol;Acc:MGI:3646058]		processed_pseudogene	10.7231	-9.85599	0.00107907	2.55744	-3.85385	0.000116275	0.0270389
ENSMUSG00000085844	Gm11690	predicted gene 11690 [Source:MGI Symbol;Acc:MGI:3652329]		lncRNA	5.00245	8.95671	496.864	2.32668	3.84957	0.000118328	0.0271024
ENSMUSG00000098923	Tmem185b	transmembrane protein 185B [Source:MGI Symbol;Acc:MGI:1917634]		protein_coding	81.3432	-6.1866	0.0137293	1.60638	-3.85126	0.000117511	0.0271024
ENSMUSG00000100111	A330087D11Rik	RIKEN cDNA A330087D11 gene [Source:MGI Symbol;Acc:MGI:3028066]		lncRNA	10.301	-12.2885	0.000199895	3.19431	-3.84699	0.000119578	0.0271844
ENSMUSG00000029810	Tmem176b	transmembrane protein 176B [Source:MGI Symbol;Acc:MGI:1916348]		protein_coding	9.63587	-10.0171	0.000965042	2.61163	-3.83559	0.000125265	0.0281565
ENSMUSG00000090462	1700091H14Rik	RIKEN cDNA 1700091H14 gene [Source:MGI Symbol;Acc:MGI:1920803]		transcribed_processed_pseudogene	33.8712	-3.27403	0.103376	0.853784	-3.83473	0.000125703	0.0281565
ENSMUSG00000000562	Adora3	adenosine A3 receptor [Source:MGI Symbol;Acc:MGI:104847]		protein_coding	8.04749	4.78408	27.552	1.24982	3.82782	0.000129282	0.0287202
ENSMUSG00000086938	4930481A15Rik	RIKEN cDNA 4930481A15 gene [Source:MGI Symbol;Acc:MGI:1922181]		lncRNA	70.6772	-2.64504	0.159869	0.691285	-3.82626	0.000130105	0.0287202
ENSMUSG00000043342	Hoxd9	homeobox D9 [Source:MGI Symbol;Acc:MGI:96210]		protein_coding	14.888	5.3936	42.0375	1.41209	3.81958	0.000133678	0.0292966
ENSMUSG00000068323	Slc4a5	solute carrier family 4, sodium bicarbonate cotransporter, member 5 [Source:MGI Symbol;Acc:MGI:2443220]		protein_coding	308.461	-2.87665	0.136157	0.757297	-3.79858	0.00014553	0.0316662
ENSMUSG00000007872	Id3	inhibitor of DNA binding 3 [Source:MGI Symbol;Acc:MGI:96398]		protein_coding	67.1928	-4.42743	0.046474	1.16731	-3.79286	0.000148925	0.0320325		Required for neurogenesis, angiogenesis and vascularization
ENSMUSG00000034484	Snx2	sorting nexin 2 [Source:MGI Symbol;Acc:MGI:1915054]		protein_coding	1098.94	-2.31312	0.201225	0.609967	-3.7922	0.000149316	0.0320325
ENSMUSG00000022763	Aifm3	apoptosis-inducing factor, mitochondrion-associated 3 [Source:MGI Symbol;Acc:MGI:1919418]		protein_coding	61.1094	-3.68409	0.0777997	0.972557	-3.78805	0.000151835	0.0321191		Induce apoptosis
ENSMUSG00000054580	Pla2r1	phospholipase A2 receptor 1 [Source:MGI Symbol;Acc:MGI:102468]		protein_coding	106.855	-3.45419	0.0912403	0.912688	-3.78463	0.000153937	0.0321191
ENSMUSG00000071773	Rhox1	reproductive homeobox 1 [Source:MGI Symbol;Acc:MGI:3580237]		protein_coding	25.4525	-8.37115	0.00302018	2.21117	-3.78585	0.000153187	0.0321191
ENSMUSG00000096284	Tcstv1	2-cell-stage, variable group, member 1 [Source:MGI Symbol;Acc:MGI:1933437]		protein_coding	2934.05	1.36239	2.57111	0.359912	3.78534	0.000153498	0.0321191		2-cell specific gene
ENSMUSG00000021611	Tert	telomerase reverse transcriptase [Source:MGI Symbol;Acc:MGI:1202709]		protein_coding	79.7754	-6.30999	0.0126038	1.66884	-3.78106	0.000156159	0.0323611
ENSMUSG00000022685	Parn	poly(A)-specific ribonuclease (deadenylation nuclease) [Source:MGI Symbol;Acc:MGI:1921358]		protein_coding	933.851	-1.83322	0.280637	0.485127	-3.77885	0.000157556	0.03243		Ribosomal RNA biogenesis is impaired in PARN-deficient cells
ENSMUSG00000051716	Apon	apolipoprotein N [Source:MGI Symbol;Acc:MGI:88931]		protein_coding	25.8205	-5.51392	0.0218848	1.45981	-3.77714	0.000158639	0.0324338
ENSMUSG00000097794	Gm2990	predicted gene 2990 [Source:MGI Symbol;Acc:MGI:3781168]		lncRNA	12.2892	-6.68448	0.00972236	1.77112	-3.77415	0.000160552	0.0326059
ENSMUSG00000116714	2210020O09Rik	RIKEN cDNA 2210020O09 gene [Source:MGI Symbol;Acc:MGI:1919609]		lncRNA	36.1006	-5.93177	0.0163817	1.57787	-3.75935	0.000170355	0.0343677
ENSMUSG00000005447	Pafah1b3	platelet-activating factor acetylhydrolase, isoform 1b, subunit 3 [Source:MGI Symbol;Acc:MGI:108414]		protein_coding	168.896	-2.94464	0.12989	0.784433	-3.75384	0.000174144	0.0347235
ENSMUSG00000091827	Speer4f2	spermatogenesis associated glutamate (E)-rich protein 4f2 [Source:MGI Symbol;Acc:MGI:3781672]		protein_coding	53.403	-4.57258	0.0420259	1.21822	-3.75348	0.000174398	0.0347235
ENSMUSG00000018459	Slc13a3	solute carrier family 13 (sodium-dependent dicarboxylate transporter), member 3 [Source:MGI Symbol;Acc:MGI:2149635]		protein_coding	33.1013	-4.06026	0.0599433	1.08298	-3.74916	0.000177431	0.035098
ENSMUSG00000031220	Awat2	acyl-CoA wax alcohol acyltransferase 2 [Source:MGI Symbol;Acc:MGI:3045345]		protein_coding	54.6921	-6.33648	0.0123746	1.69298	-3.74281	0.000181977	0.0357589
ENSMUSG00000073018	Gm1070	predicted gene 1070 [Source:MGI Symbol;Acc:MGI:2685916]	Protein Coding LOC381785	transcribed_unprocessed_pseudogene	727.13	-3.85458	0.0691284	1.0303	-3.74123	0.00018312	0.0357589
ENSMUSG00000004266	Ptpn6	protein tyrosine phosphatase, non-receptor type 6 [Source:MGI Symbol;Acc:MGI:96055]		protein_coding	133.066	-3.80942	0.0713262	1.0188	-3.73915	0.000184647	0.0358273
ENSMUSG00000029309	Sparcl1	SPARC-like 1 [Source:MGI Symbol;Acc:MGI:108110]		protein_coding	24.1484	4.10018	17.1505	1.10045	3.72592	0.000194607	0.0375209
ENSMUSG00000055067	Smyd3	SET and MYND domain containing 3 [Source:MGI Symbol;Acc:MGI:1916976]		protein_coding	1127.75	-1.47212	0.360452	0.395544	-3.72176	0.000197839	0.0379042		Embryonic lineage commitment and peri-implantation development
ENSMUSG00000039706	Ldb2	LIM domain binding 2 [Source:MGI Symbol;Acc:MGI:894670]		protein_coding	63.8262	-6.35017	0.0122576	1.70739	-3.71923	0.000199834	0.0380471
ENSMUSG00000109105	Gm44873	predicted gene 44873 [Source:MGI Symbol;Acc:MGI:5753449]		TEC	51.9382	-2.44501	0.183645	0.658144	-3.715	0.0002032	0.0384477
ENSMUSG00000019235	Rps6kl1	ribosomal protein S6 kinase-like 1 [Source:MGI Symbol;Acc:MGI:2443413]		protein_coding	25.969	-5.06468	0.0298799	1.36417	-3.71264	0.000205111	0.0385697
ENSMUSG00000103156	Gm38293	predicted gene, 38293 [Source:MGI Symbol;Acc:MGI:5611521]		lncRNA	9.82403	-9.35902	0.00152283	2.52223	-3.71061	0.000206762	0.0386417
ENSMUSG00000031377	Bmx	BMX non-receptor tyrosine kinase [Source:MGI Symbol;Acc:MGI:1101778]		protein_coding	127.459	-5.67852	0.0195251	1.53539	-3.69842	0.000216948	0.0398125
ENSMUSG00000082033	Mageb10-ps	MAGE family member B10, pseudogene [Source:MGI Symbol;Acc:MGI:2148174]		unprocessed_pseudogene	143.477	-8.13428	0.00355908	2.19935	-3.6985	0.000216877	0.0398125
ENSMUSG00000089949	Gm16137	predicted gene 16137 [Source:MGI Symbol;Acc:MGI:3802136]		lncRNA	17.3564	-7.99253	0.00392653	2.15943	-3.70122	0.000214564	0.0398125
ENSMUSG00000112894	Gm47009	predicted gene, 47009 [Source:MGI Symbol;Acc:MGI:6095688]		lncRNA	46.2451	-4.57623	0.0419196	1.23913	-3.6931	0.000221533	0.0404106
ENSMUSG00000031534	Smim19	small integral membrane protein 19 [Source:MGI Symbol;Acc:MGI:2142501]		protein_coding	76.6571	-4.04737	0.0604813	1.09727	-3.68856	0.000225525	0.0408939
ENSMUSG00000025610	Map3k7cl	Map3k7 C-terminal like [Source:MGI Symbol;Acc:MGI:2446584]		protein_coding	21.9535	-7.73107	0.00470671	2.09931	-3.68268	0.000230796	0.0412105
ENSMUSG00000075585	6330403L08Rik	RIKEN cDNA 6330403L08 gene [Source:MGI Symbol;Acc:MGI:1917994]		lncRNA	38.283	2.93017	7.62199	0.796073	3.68078	0.000232522	0.0412105
ENSMUSG00000116158	Kiss1	KiSS-1 metastasis-suppressor [Source:MGI Symbol;Acc:MGI:2663985]		protein_coding	15.0049	-6.2386	0.0132432	1.69499	-3.6806	0.000232682	0.0412105
ENSMUSG00002076148				snoRNA	4.80015	-9.09287	0.00183136	2.46955	-3.68199	0.000231422	0.0412105
ENSMUSG00000094778	Olfr143	olfactory receptor 143 [Source:MGI Symbol;Acc:MGI:2177526]		protein_coding	41.7981	-4.75188	0.0371143	1.2923	-3.67709	0.000235914	0.0415413
ENSMUSG00000004113	Cacna1b	calcium channel, voltage-dependent, N type, alpha 1B subunit [Source:MGI Symbol;Acc:MGI:88296]		protein_coding	47.7448	-4.66187	0.0395037	1.26925	-3.67293	0.000239788	0.0415441
ENSMUSG00000006143	Upk3bl	uroplakin 3B-like [Source:MGI Symbol;Acc:MGI:1916915]		protein_coding	99.3953	2.46012	5.50262	0.670107	3.67123	0.000241385	0.0415441
ENSMUSG00000052962	Mrpl35	mitochondrial ribosomal protein L35 [Source:MGI Symbol;Acc:MGI:1913473]		protein_coding	450.62	-1.84218	0.2789	0.501509	-3.67328	0.000239459	0.0415441
ENSMUSG00000062480	Acat3	acetyl-Coenzyme A acetyltransferase 3 [Source:MGI Symbol;Acc:MGI:109182]		protein_coding	1078.6	-1.28825	0.409448	0.350774	-3.67259	0.000240109	0.0415441
ENSMUSG00000057093	Zfp607b	zinc finger protein 607B [Source:MGI Symbol;Acc:MGI:2148237]		protein_coding	41.8332	-3.22964	0.106606	0.880722	-3.66704	0.000245375	0.0419937
ENSMUSG00000028100	Nudt17	nudix (nucleoside diphosphate linked moiety X)-type motif 17 [Source:MGI Symbol;Acc:MGI:1925623]		protein_coding	29.4422	-5.65321	0.0198707	1.54229	-3.66546	0.000246897	0.042018
ENSMUSG00000089838	Gm2962	predicted pseudogene 2962 [Source:MGI Symbol;Acc:MGI:3781140]	ubiquinol-cytochrome c reductase binding protein pseudogene	processed_pseudogene	24.3867	-2.84048	0.139614	0.775778	-3.66146	0.000250779	0.0424416
ENSMUSG00000028114	Mettl14	methyltransferase like 14 [Source:MGI Symbol;Acc:MGI:2442926]		protein_coding	113.428	-3.33738	0.0989345	0.912367	-3.65794	0.000254251	0.0427914		Post-implantation development by facilitating epiblast maturation
ENSMUSG00000034951	Cog7	component of oligomeric golgi complex 7 [Source:MGI Symbol;Acc:MGI:2685013]		protein_coding	177.766	-2.8869	0.135193	0.790123	-3.65374	0.000258448	0.0430225
ENSMUSG00000048497	Mmgt2	membrane magnesium transporter 2 [Source:MGI Symbol;Acc:MGI:2448491]		protein_coding	173.884	-2.6465	0.159707	0.724136	-3.6547	0.000257482	0.0430225
ENSMUSG00000038156	Spon1	spondin 1, (f-spondin) extracellular matrix protein [Source:MGI Symbol;Acc:MGI:2385287]		protein_coding	303.571	2.43468	5.40644	0.666981	3.6503	0.000261939	0.0433665
ENSMUSG00000000248	Clec2g	C-type lectin domain family 2, member g [Source:MGI Symbol;Acc:MGI:1918059]		protein_coding	33.2064	-5.00426	0.0311578	1.37377	-3.64273	0.000269767	0.0444211
ENSMUSG00000035429	Ptprh	protein tyrosine phosphatase, receptor type, H [Source:MGI Symbol;Acc:MGI:3026877]		protein_coding	22.8677	-6.31098	0.0125953	1.73459	-3.63831	0.000274433	0.0449466
ENSMUSG00000042579	4632404H12Rik	RIKEN cDNA 4632404H12 gene [Source:MGI Symbol;Acc:MGI:1921284]		lncRNA	20.4891	-4.79875	0.0359279	1.31963	-3.63644	0.000276432	0.0450317
ENSMUSG00000032679	Cd59a	CD59a antigen [Source:MGI Symbol;Acc:MGI:109177]		protein_coding	130.78	-2.80039	0.143548	0.770718	-3.63349	0.000279614	0.0450682
ENSMUSG00000041762	Gpr155	G protein-coupled receptor 155 [Source:MGI Symbol;Acc:MGI:1915776]		protein_coding	132.159	-2.8412	0.139545	0.781882	-3.6338	0.000279281	0.0450682
ENSMUSG00000000125	Wnt3	wingless-type MMTV integration site family, member 3 [Source:MGI Symbol;Acc:MGI:98955]		protein_coding	24.6092	-6.21361	0.0134746	1.71561	-3.62182	0.000292537	0.0464095
ENSMUSG00000026421	Csrp1	cysteine and glycine-rich protein 1 [Source:MGI Symbol;Acc:MGI:88549]		protein_coding	45.0338	-8.19544	0.00341134	2.26242	-3.62243	0.000291854	0.0464095
ENSMUSG00000028223	Decr1	2,4-dienoyl CoA reductase 1, mitochondrial [Source:MGI Symbol;Acc:MGI:1914710]		protein_coding	30.5856	-6.85186	0.00865734	1.89186	-3.62177	0.0002926	0.0464095
ENSMUSG00000091866	Gm6257	predicted gene 6257 [Source:MGI Symbol;Acc:MGI:3645370]	Hsp40 homolog	processed_pseudogene	80.8932	-2.67856	0.156197	0.739832	-3.6205	0.00029403	0.0464095
ENSMUSG00000002108	Nr1h3	nuclear receptor subfamily 1, group H, member 3 [Source:MGI Symbol;Acc:MGI:1352462]		protein_coding	112.621	-3.69837	0.0770335	1.02346	-3.61359	0.000301982	0.047419
ENSMUSG00000107362	Gm40309	predicted gene, 40309 [Source:MGI Symbol;Acc:MGI:5623194]		lncRNA	60.8591	-3.95569	0.0644495	1.09524	-3.6117	0.000304193	0.0475211
ENSMUSG00000003198	Zfp959	zinc finger protein 959 [Source:MGI Symbol;Acc:MGI:2385058]		protein_coding	52.5112	-3.57435	0.0839485	0.991394	-3.60538	0.000311696	0.0484449
ENSMUSG00000021520	Uqcrb	ubiquinol-cytochrome c reductase binding protein [Source:MGI Symbol;Acc:MGI:1914780]		protein_coding	127.186	-2.16833	0.222468	0.602114	-3.6012	0.000316755	0.0485378		Important for compelx II stability, ETC, ROS sensing
ENSMUSG00000045827	Serpinb9	serine (or cysteine) peptidase inhibitor, clade B, member 9 [Source:MGI Symbol;Acc:MGI:106603]		protein_coding	74.3995	5.78278	55.0541	1.60508	3.60279	0.000314817	0.0485378
ENSMUSG00000106420	Gm9245	predicted gene 9245 [Source:MGI Symbol;Acc:MGI:3648326]	WW domain binding 11 pseudogene	processed_pseudogene	10.6587	-11.4292	0.000362645	3.17394	-3.60094	0.000317074	0.0485378
ENSMUSG00000041653	Pnpla3	patatin-like phospholipase domain containing 3 [Source:MGI Symbol;Acc:MGI:2151796]		protein_coding	411.332	-3.21953	0.107356	0.895049	-3.59704	0.000321854	0.0488661
ENSMUSG00000048621	Gm6377	predicted gene 6377 [Source:MGI Symbol;Acc:MGI:3647255]	Protein Coding LOC622976	protein_coding	78.952	5.50303	45.3501	1.53007	3.59658	0.000322427	0.0488661
ENSMUSG00000062478	Ctrc	chymotrypsin C (caldecrin) [Source:MGI Symbol;Acc:MGI:1923951]		polymorphic_pseudogene	20.9546	-5.21845	0.026859	1.45453	-3.58773	0.000333566	0.0500562
ENSMUSG00000063632	Sox11	SRY (sex determining region Y)-box 11 [Source:MGI Symbol;Acc:MGI:98359]		protein_coding	108.614	5.5148	45.7215	1.53676	3.58858	0.000332483	0.0500562		Neuronal maturation
ENSMUSG00000027173	Depdc7	DEP domain containing 7 [Source:MGI Symbol;Acc:MGI:2139258]		protein_coding	3615.91	-1.41555	0.374866	0.394777	-3.5857	0.000336173	0.0502002
ENSMUSG00000103955	Gm37270	predicted gene, 37270 [Source:MGI Symbol;Acc:MGI:5610498]		TEC	6.56078	-8.26332	0.00325455	2.30705	-3.58176	0.000341281	0.0507143
ENSMUSG00000043843	Tmem145	transmembrane protein 145 [Source:MGI Symbol;Acc:MGI:3607779]		protein_coding	23.2518	-4.23587	0.0530734	1.18347	-3.5792	0.000344649	0.0509663
ENSMUSG00000022241	Tars	threonyl-tRNA synthetase [Source:MGI Symbol;Acc:MGI:106314]		protein_coding	359.578	-2.46453	0.181177	0.689444	-3.57467	0.000350673	0.0512115		Vascular defect
ENSMUSG00000087107	AI662270	expressed sequence AI662270 [Source:MGI Symbol;Acc:MGI:2144254]		lncRNA	47.3843	-6.60867	0.0102469	1.84901	-3.57416	0.000351351	0.0512115
ENSMUSG00000100857	1700041M19Rik	RIKEN cDNA 1700041M19 gene [Source:MGI Symbol;Acc:MGI:1923851]		lncRNA	16.6974	7.3696	165.375	2.06171	3.57451	0.000350881	0.0512115
ENSMUSG00000038797	Zscan2	zinc finger and SCAN domain containing 2 [Source:MGI Symbol;Acc:MGI:99176]		protein_coding	26.5449	-3.39874	0.094815	0.95189	-3.57052	0.000356274	0.0516351
ENSMUSG00000057000	Nxf3	nuclear RNA export factor 3 [Source:MGI Symbol;Acc:MGI:2685230]		protein_coding	12.4273	-8.29887	0.00317534	2.32493	-3.56951	0.000357647	0.0516351
ENSMUSG00000025731	Mettl26	methyltransferase like 26 [Source:MGI Symbol;Acc:MGI:1915597]		protein_coding	103.831	-4.56885	0.0421347	1.28082	-3.56713	0.000360907	0.05186
ENSMUSG00000028797	Tmem234	transmembrane protein 234 [Source:MGI Symbol;Acc:MGI:1924049]		protein_coding	264.983	-1.65848	0.316772	0.465293	-3.56438	0.000364716	0.0521612
ENSMUSG00000091900	Gm4353	predicted gene 4353 [Source:MGI Symbol;Acc:MGI:3782538]	Nucleoporin 35 pseudogene	processed_pseudogene	1214.2	-1.26077	0.41732	0.354855	-3.55292	0.000380976	0.0542321
ENSMUSG00000029438	Bcl7a	B cell CLL/lymphoma 7A [Source:MGI Symbol;Acc:MGI:1924295]		protein_coding	172.932	-3.20123	0.108726	0.901534	-3.55087	0.000383961	0.0544028
ENSMUSG00000031089	Slc6a14	solute carrier family 6 (neurotransmitter transporter), member 14 [Source:MGI Symbol;Acc:MGI:1890216]		protein_coding	34.6411	-8.60359	0.00257076	2.42562	-3.54697	0.000389691	0.0547927
ENSMUSG00000041130	Zfp598	zinc finger protein 598 [Source:MGI Symbol;Acc:MGI:2670965]		protein_coding	801.261	1.35647	2.56058	0.382477	3.54655	0.00039031	0.0547927
ENSMUSG00000020160	Meis1	Meis homeobox 1 [Source:MGI Symbol;Acc:MGI:104717]		protein_coding	29.7969	6.83322	114.026	1.92862	3.54305	0.000395524	0.05527
ENSMUSG00000000958	Slc7a7	solute carrier family 7 (cationic amino acid transporter, y+ system), member 7 [Source:MGI Symbol;Acc:MGI:1337120]		protein_coding	48.1807	-6.40113	0.0118322	1.8079	-3.54064	0.000399161	0.0555234
ENSMUSG00000001819	Hoxd13	homeobox D13 [Source:MGI Symbol;Acc:MGI:96205]		protein_coding	37.6729	5.79743	55.6163	1.63932	3.53648	0.000405492	0.0561477		Limb formation
ENSMUSG00000029121	Crmp1	collapsin response mediator protein 1 [Source:MGI Symbol;Acc:MGI:107793]		protein_coding	33.5945	-6.53618	0.0107749	1.84986	-3.53333	0.000410355	0.0561933
ENSMUSG00000048087	Gm4737	predicted gene 4737 [Source:MGI Symbol;Acc:MGI:3643647]	Adenosylhomocysteinase like (Ahcyl)	protein_coding	40.2173	-4.79561	0.0360061	1.35857	-3.5299	0.000415722	0.0561933
ENSMUSG00000093575	Gm20695	predicted gene 20695 [Source:MGI Symbol;Acc:MGI:5313142]	N-acetyltransferase activity	protein_coding	141.244	-2.41027	0.18812	0.682815	-3.5299	0.000415713	0.0561933
ENSMUSG00000098017	Gm5342	predicted gene 5342 [Source:MGI Symbol;Acc:MGI:3647517]	glyceraldehyde-3-phosphate dehydrogenase pseudogene	processed_pseudogene	15.7022	6.38497	83.5735	1.80665	3.53415	0.000409089	0.0561933
ENSMUSG00000111950	Gm48893	predicted gene, 48893 [Source:MGI Symbol;Acc:MGI:6098656]		lncRNA	360.061	2.70723	6.53066	0.766675	3.53113	0.000413784	0.0561933
ENSMUSG00000115209	Gm34250	predicted gene, 34250 [Source:MGI Symbol;Acc:MGI:5593409]		lncRNA	25.592	-6.90155	0.00836422	1.95558	-3.52916	0.000416889	0.0561933
ENSMUSG00000035296	Sgcg	sarcoglycan, gamma (dystrophin-associated glycoprotein) [Source:MGI Symbol;Acc:MGI:1346524]		protein_coding	26.0358	-5.36017	0.0243459	1.51949	-3.52761	0.000419326	0.0562728
ENSMUSG00000074813	Morrbid	myeloid RNA regulator of BCL2L11 induced cell death [Source:MGI Symbol;Acc:MGI:3652191]		lncRNA	170.201	2.72727	6.62201	0.77425	3.52247	0.000427551	0.0564319
ENSMUSG00000086854	Gm13781	predicted gene 13781 [Source:MGI Symbol;Acc:MGI:3649768]		lncRNA	14.0246	-8.1651	0.00348387	2.31764	-3.52302	0.000426666	0.0564319
ENSMUSG00000096937	Gm10825	predicted gene 10825 [Source:MGI Symbol;Acc:MGI:3704351]		lncRNA	46.0225	-3.26503	0.104022	0.926182	-3.52526	0.000423062	0.0564319
ENSMUSG00000105128	Gm42870	predicted gene 42870 [Source:MGI Symbol;Acc:MGI:5663007]		TEC	8.63924	-8.55786	0.00265356	2.42967	-3.52224	0.000427921	0.0564319
ENSMUSG00000019261	Map1s	microtubule-associated protein 1S [Source:MGI Symbol;Acc:MGI:2443304]		protein_coding	142.679	-3.60106	0.0824088	1.02543	-3.51177	0.000445135	0.0575664
ENSMUSG00000039069	Mtg2	mitochondrial ribosome associated GTPase 2 [Source:MGI Symbol;Acc:MGI:106565]		protein_coding	159.482	-2.6178	0.162916	0.745544	-3.51127	0.000445973	0.0575664
ENSMUSG00000046974	BC053393	cDNA sequence BC053393 [Source:MGI Symbol;Acc:MGI:3039605]		protein_coding	114.443	-3.0571	0.120149	0.869983	-3.51398	0.00044145	0.0575664
ENSMUSG00000083161	Gm11427	predicted gene 11427 [Source:MGI Symbol;Acc:MGI:3651774]	Acts upstream of or within response to bacterium (Slfn4)	transcribed_unprocessed_pseudogene	25.9446	-4.79005	0.0361453	1.36353	-3.51296	0.000443139	0.0575664
ENSMUSG00000109619	Gm45672	predicted gene 45672 [Source:MGI Symbol;Acc:MGI:5791508]		lncRNA	29.5282	5.4532	43.8104	1.55252	3.51249	0.000443935	0.0575664
ENSMUSG00000005237	Dnah2	dynein, axonemal, heavy chain 2 [Source:MGI Symbol;Acc:MGI:107731]		protein_coding	206.51	-2.10378	0.232648	0.599916	-3.50679	0.000453542	0.0578086		Sperm abnormal
ENSMUSG00000095490	Gm7951	predicted gene 7951 [Source:MGI Symbol;Acc:MGI:3648771]	ncRNA	protein_coding	24.6332	-3.25601	0.104675	0.928153	-3.50805	0.000451403	0.0578086
ENSMUSG00000118153	Gm50288	predicted gene, 50288 [Source:MGI Symbol;Acc:MGI:6303127]		lncRNA	4.91972	-9.47396	0.00140622	2.70148	-3.50696	0.000453264	0.0578086
ENSMUSG00000092142	Gm6482	predicted gene 6482 [Source:MGI Symbol;Acc:MGI:3644578]	LOC102635554	protein_coding	17.6231	-3.59397	0.0828149	1.02551	-3.50455	0.000457371	0.0580537
ENSMUSG00000000567	Sox9	SRY (sex determining region Y)-box 9 [Source:MGI Symbol;Acc:MGI:98371]		protein_coding	8.28339	4.40245	21.148	1.25744	3.50113	0.000463294	0.0583195		Skeleton formation
ENSMUSG00000028964	Park7	Parkinson disease (autosomal recessive, early onset) 7 [Source:MGI Symbol;Acc:MGI:2135637]		protein_coding	468.293	-1.53408	0.345299	0.438055	-3.50203	0.000461735	0.0583195		unfolded protein response
ENSMUSG00000079350	Magea8	MAGE family member A8 [Source:MGI Symbol;Acc:MGI:1333827]		protein_coding	63.4601	-4.58113	0.0417776	1.30907	-3.49953	0.000466074	0.058428
ENSMUSG00000020003	Pex7	peroxisomal biogenesis factor 7 [Source:MGI Symbol;Acc:MGI:1321392]		protein_coding	195.819	-3.40903	0.0941411	0.974456	-3.4984	0.000468067	0.0584374		Abnormal after birth
ENSMUSG00000020150	Gamt	guanidinoacetate methyltransferase [Source:MGI Symbol;Acc:MGI:1098221]		protein_coding	17.2944	-6.56751	0.0105435	1.87984	-3.49366	0.000476452	0.0592415
ENSMUSG00000026187	Xrcc5	X-ray repair complementing defective repair in Chinese hamster cells 5 [Source:MGI Symbol;Acc:MGI:104517]		protein_coding	278.35	-2.72745	0.150992	0.78181	-3.48864	0.000485482	0.0598755		Ku80
ENSMUSG00000108043	Zim3	zinc finger, imprinted 3 [Source:MGI Symbol;Acc:MGI:2151058]		lncRNA	693.567	-2.06585	0.238845	0.592108	-3.48898	0.000484873	0.0598755
ENSMUSG00000030827	Fgf21	fibroblast growth factor 21 [Source:MGI Symbol;Acc:MGI:1861377]		protein_coding	23.2207	6.18489	72.751	1.77459	3.48525	0.000491681	0.0601529
ENSMUSG00000113300	Gm49371	predicted gene, 49371 [Source:MGI Symbol;Acc:MGI:6121588]		lncRNA	2971.86	-2.55446	0.170228	0.732741	-3.48617	0.000489989	0.0601529
ENSMUSG00000027470	Mylk2	myosin, light polypeptide kinase 2, skeletal muscle [Source:MGI Symbol;Acc:MGI:2139434]		protein_coding	32.1498	-5.57867	0.0209243	1.6025	-3.48123	0.000499121	0.0606818
ENSMUSG00000104509	Gm33994	predicted gene, 33994 [Source:MGI Symbol;Acc:MGI:5593153]		lncRNA	56.3917	-3.97052	0.0637904	1.1407	-3.48076	0.000499988	0.0606818
ENSMUSG00000030590	Fam98c	family with sequence similarity 98, member C [Source:MGI Symbol;Acc:MGI:1921083]		protein_coding	67.3694	-3.97987	0.063378	1.14496	-3.476	0.000508961	0.0611914
ENSMUSG00000041658	Rragb	Ras-related GTP binding B [Source:MGI Symbol;Acc:MGI:3038613]		protein_coding	13.7563	-9.8176	0.00110817	2.82494	-3.47534	0.000510213	0.0611914		mTORC1
ENSMUSG00000060206	Zfp462	zinc finger protein 462 [Source:MGI Symbol;Acc:MGI:107690]		protein_coding	40.0293	-4.87227	0.034143	1.40176	-3.47583	0.000509278	0.0611914
ENSMUSG00000031636	Pdlim3	PDZ and LIM domain 3 [Source:MGI Symbol;Acc:MGI:1859274]		protein_coding	31.836	4.29355	19.6105	1.23647	3.47243	0.000515771	0.0616154
ENSMUSG00000021065	Fut8	fucosyltransferase 8 [Source:MGI Symbol;Acc:MGI:1858901]		protein_coding	701.838	1.79671	3.47428	0.518061	3.46815	0.000524052	0.0623602
ENSMUSG00000058741	Prr19	proline rich 19 [Source:MGI Symbol;Acc:MGI:3648539]		protein_coding	119.145	-6.40474	0.0118027	1.84809	-3.46559	0.000529063	0.0627115
ENSMUSG00000110708	Gnb1-ps3	guanine nucleotide binding protein (G protein), beta 1, pseudogene 3 [Source:MGI Symbol;Acc:MGI:2668078]		processed_pseudogene	11.4236	-9.44213	0.00143759	2.72538	-3.46452	0.000531182	0.0627186
ENSMUSG00000044991	Shld1	shieldin complex subunit 1 [Source:MGI Symbol;Acc:MGI:1920997]		protein_coding	114.764	-2.99261	0.125642	0.864598	-3.46127	0.000537624	0.0628658		p53 dependent DNA repair
ENSMUSG00000089789	Rdh1	retinol dehydrogenase 1 (all trans) [Source:MGI Symbol;Acc:MGI:1195275]		protein_coding	28.8639	-4.48849	0.0445481	1.29696	-3.46078	0.00053862	0.0628658
ENSMUSG00000112833	Gm36595	predicted gene, 36595 [Source:MGI Symbol;Acc:MGI:5595754]		lncRNA	19.1697	-5.86375	0.0171726	1.6943	-3.46088	0.000538421	0.0628658
ENSMUSG00000040254	Sema3d	sema domain, immunoglobulin domain (Ig), short basic domain, secreted, (semaphorin) 3D [Source:MGI Symbol;Acc:MGI:1860118]		protein_coding	31.2799	-6.22286	0.0133885	1.80042	-3.45633	0.000547576	0.0636672
ENSMUSG00000026797	Stxbp1	syntaxin binding protein 1 [Source:MGI Symbol;Acc:MGI:107363]		protein_coding	699.335	-1.69796	0.308223	0.491429	-3.45514	0.000550005	0.0637064		Neurodevelopmental disorder
ENSMUSG00000040018	Cox15	cytochrome c oxidase assembly protein 15 [Source:MGI Symbol;Acc:MGI:1920112]		protein_coding	39.8461	-6.21031	0.0135055	1.7983	-3.45343	0.000553515	0.0638702		Enhance cell proliferation
ENSMUSG00000027199	Gatm	glycine amidinotransferase (L-arginine:glycine amidinotransferase) [Source:MGI Symbol;Acc:MGI:1914342]		protein_coding	22.911	-8.70166	0.00240182	2.52066	-3.45214	0.000556159	0.063933		May play a role in embryonic and central nervous system development
ENSMUSG00000020941	Map3k14	mitogen-activated protein kinase kinase kinase 14 [Source:MGI Symbol;Acc:MGI:1858204]		protein_coding	139.952	-3.05987	0.119919	0.888992	-3.44195	0.000577536	0.0651773		Regulate mitochondria dynamics
ENSMUSG00000032298	Neil1	nei endonuclease VIII-like 1 (E. coli) [Source:MGI Symbol;Acc:MGI:1920024]		protein_coding	16.5202	-6.98689	0.0078838	2.03055	-3.44088	0.00057982	0.0651773		Repair replicating genomes, oxidative bases accumulation
ENSMUSG00000037151	Lrrc20	leucine rich repeat containing 20 [Source:MGI Symbol;Acc:MGI:2387182]		protein_coding	19.9476	-4.60822	0.0410003	1.339	-3.44154	0.000578423	0.0651773
ENSMUSG00000047497	Adamts12	a disintegrin-like and metallopeptidase (reprolysin type) with thrombospondin type 1 motif, 12 [Source:MGI Symbol;Acc:MGI:2146046]		protein_coding	75.4908	-3.58549	0.0833029	1.04181	-3.4416	0.000578284	0.0651773
ENSMUSG00000057835	Zfp119a	zinc finger protein 119a [Source:MGI Symbol;Acc:MGI:1345189]		protein_coding	42.4209	-3.46864	0.090331	1.00793	-3.44134	0.000578845	0.0651773
ENSMUSG00000072584	Gm7489	predicted gene 7489 [Source:MGI Symbol;Acc:MGI:3647008]		protein_coding	15.6584	-12.9344	0.000127753	3.75509	-3.44449	0.00057214	0.0651773
ENSMUSG00000035000	Dpp4	dipeptidylpeptidase 4 [Source:MGI Symbol;Acc:MGI:94919]		protein_coding	19.6462	-8.88573	0.00211412	2.58365	-3.43922	0.00058339	0.0653375
ENSMUSG00000089726	Mir17hg	Mir17 host gene (non-protein coding) [Source:MGI Symbol;Acc:MGI:1923207]		lncRNA	101.571	-6.55991	0.0105991	1.9084	-3.43738	0.000587367	0.065542
ENSMUSG00000023967	Mrps18a	mitochondrial ribosomal protein S18A [Source:MGI Symbol;Acc:MGI:1915815]		protein_coding	160.309	-4.1104	0.0578957	1.1975	-3.43249	0.000598067	0.0656591
ENSMUSG00000037455	Slc18b1	solute carrier family 18, subfamily B, member 1 [Source:MGI Symbol;Acc:MGI:1923556]		protein_coding	347.441	-2.04855	0.241727	0.59707	-3.43101	0.000601348	0.0656591
ENSMUSG00000052085	Dock8	dedicator of cytokinesis 8 [Source:MGI Symbol;Acc:MGI:1921396]		protein_coding	36.5734	-5.08734	0.0294143	1.4824	-3.43182	0.000599539	0.0656591
ENSMUSG00000098306	Gm28040	predicted gene, 28040 [Source:MGI Symbol;Acc:MGI:5547776]	KISS1 isoform e	protein_coding	26.92	-4.84153	0.0348781	1.40973	-3.43436	0.000593945	0.0656591
ENSMUSG00000110260	Gm30504	predicted gene, 30504 [Source:MGI Symbol;Acc:MGI:5589663]		lncRNA	9.94744	-8.95496	0.00201506	2.60869	-3.43274	0.000597515	0.0656591
ENSMUSG00000110715	Gm5131	predicted gene 5131 [Source:MGI Symbol;Acc:MGI:3644589]	acyl-coenzyme A dehydrogenase	processed_pseudogene	31.2833	-2.40969	0.188197	0.702298	-3.43114	0.000601044	0.0656591
ENSMUSG00000087615	Pnpla1os	patatin-like phospholipase domain containing 1, opposite strand [Source:MGI Symbol;Acc:MGI:3801758]		lncRNA	70.2145	-2.88235	0.135621	0.840962	-3.42744	0.0006093	0.0662897
ENSMUSG00000020926	Adam11	a disintegrin and metallopeptidase domain 11 [Source:MGI Symbol;Acc:MGI:1098667]		protein_coding	21.6706	3.47267	11.1014	1.01511	3.42098	0.00062395	0.0674547		nerve system
ENSMUSG00000038059	Smim3	small integral membrane protein 3 [Source:MGI Symbol;Acc:MGI:1917088]		protein_coding	23.2656	-5.71271	0.0190679	1.67001	-3.42077	0.000624437	0.0674547
ENSMUSG00000086380	Gm11195	predicted gene 11195 [Source:MGI Symbol;Acc:MGI:3649277]		lncRNA	21.8665	-4.67977	0.0390165	1.36887	-3.41871	0.00062919	0.067728
ENSMUSG00000034040	Galnt17	polypeptide N-acetylgalactosaminyltransferase 17 [Source:MGI Symbol;Acc:MGI:2137594]		protein_coding	47.4782	2.44727	5.45382	0.716129	3.41736	0.000632321	0.0678254
ENSMUSG00000098140	Gm26938	predicted gene, 26938 [Source:MGI Symbol;Acc:MGI:5504053]		protein_coding	39.7655	-4.84675	0.0347522	1.42244	-3.40734	0.000655991	0.0701174
ENSMUSG00000025235	Bbs4	Bardet-Biedl syndrome 4 (human) [Source:MGI Symbol;Acc:MGI:2143311]		protein_coding	1399.19	-1.96427	0.256269	0.576904	-3.40485	0.00066201	0.0702425		flagella formation
ENSMUSG00000039476	Prrx2	paired related homeobox 2 [Source:MGI Symbol;Acc:MGI:98218]		protein_coding	77.8107	-4.4927	0.0444184	1.31942	-3.40505	0.000661521	0.0702425
ENSMUSG00000096105	Bhmt-ps1	betaine-homocysteine methyltransferase, pseudogene 1 [Source:MGI Symbol;Acc:MGI:1888909]		processed_pseudogene	32.9118	-2.79548	0.144038	0.821236	-3.404	0.000664079	0.0702425
ENSMUSG00000014956	Ppp1cb	protein phosphatase 1 catalytic subunit beta [Source:MGI Symbol;Acc:MGI:104871]		protein_coding	2326.24	1.31915	2.49519	0.387784	3.40177	0.00066952	0.070573
ENSMUSG00000093587	Gm20554	predicted gene, 20554 [Source:MGI Symbol;Acc:MGI:5295661]		lncRNA	5.74436	7.50366	181.48	2.2067	3.4004	0.000672871	0.0706816
ENSMUSG00000038540	Tmc3	transmembrane channel-like gene family 3 [Source:MGI Symbol;Acc:MGI:2669033]		protein_coding	51.3669	-5.5638	0.0211412	1.63727	-3.39821	0.000678277	0.0710047
ENSMUSG00000042613	Pbxip1	pre B cell leukemia transcription factor interacting protein 1 [Source:MGI Symbol;Acc:MGI:2441670]		protein_coding	38.319	-4.83072	0.0351405	1.42276	-3.39531	0.00068551	0.071272
ENSMUSG00000067714	Lpar5	lysophosphatidic acid receptor 5 [Source:MGI Symbol;Acc:MGI:2685918]		protein_coding	19.7165	-5.67247	0.0196073	1.67066	-3.39534	0.00068543	0.071272
ENSMUSG00000032593	Amigo3	adhesion molecule with Ig like domain 3 [Source:MGI Symbol;Acc:MGI:2444854]		protein_coding	32.5733	-4.71596	0.0380499	1.3908	-3.39083	0.000696818	0.0717134
ENSMUSG00000057193	Slc44a2	solute carrier family 44, member 2 [Source:MGI Symbol;Acc:MGI:1915932]		protein_coding	815.113	-1.52828	0.34669	0.450665	-3.39117	0.000695953	0.0717134
ENSMUSG00000086564	Cd101	CD101 antigen [Source:MGI Symbol;Acc:MGI:2685862]		protein_coding	11.5964	-8.98824	0.00196911	2.64993	-3.39187	0.000694167	0.0717134
ENSMUSG00000025754	Agbl1	ATP/GTP binding protein-like 1 [Source:MGI Symbol;Acc:MGI:3646469]		protein_coding	30.0613	-5.67879	0.0195215	1.67667	-3.38695	0.00070675	0.0724907
ENSMUSG00000052214	Opa3	optic atrophy 3 [Source:MGI Symbol;Acc:MGI:2686271]		protein_coding	323.499	-2.60318	0.164576	0.768967	-3.38529	0.000711022	0.0726841		mitochondiral localization
ENSMUSG00000033615	Cplx1	complexin 1 [Source:MGI Symbol;Acc:MGI:104727]		protein_coding	9.42606	5.94488	61.6007	1.75687	3.38379	0.000714919	0.0728381
ENSMUSG00000010406	Mrpl52	mitochondrial ribosomal protein L52 [Source:MGI Symbol;Acc:MGI:1916086]		protein_coding	28.7844	-3.86525	0.0686187	1.14324	-3.38098	0.000722283	0.0730705
ENSMUSG00000044081	Zfp85os	zinc finger protein 85, opposite strand [Source:MGI Symbol;Acc:MGI:1915521]		lncRNA	14.614	-3.14885	0.112746	0.931652	-3.37986	0.000725241	0.0730705
ENSMUSG00000047434	Xxylt1	xyloside xylosyltransferase 1 [Source:MGI Symbol;Acc:MGI:2146443]		protein_coding	27.8458	5.0355	32.7972	1.48937	3.38095	0.000722356	0.0730705
ENSMUSG00000114854	Gm34354	predicted gene, 34354 [Source:MGI Symbol;Acc:MGI:5593513]		lncRNA	10.693	3.19508	9.15829	0.945495	3.37927	0.000726795	0.0730705
ENSMUSG00000055826	Tescl	tescalcin-like [Source:MGI Symbol;Acc:MGI:1916551]		protein_coding	6.97662	-5.92582	0.0164494	1.75558	-3.37543	0.000737007	0.0731971
ENSMUSG00000109510	Gm42417	predicted gene, 42417 [Source:MGI Symbol;Acc:MGI:5649003]	RNA polymerase II-specific DNA-binidng transcription factor binding (Ankrd23)	protein_coding	96.5432	-5.47749	0.0224446	1.62287	-3.37518	0.000737666	0.0731971
ENSMUSG00000119851	U3	Small nucleolar RNA U3 [Source:RFAM;Acc:RF00012]		snoRNA	19.5331	-6.28468	0.0128269	1.86175	-3.37569	0.00073631	0.0731971
ENSMUSG00002074955	Snord3b4	small nucleolar RNA, C/D box 3B4 [Source:NCBI gene (formerly Entrezgene);Acc:19861]		snoRNA	19.5331	-6.28468	0.0128269	1.86175	-3.37569	0.00073631	0.0731971
ENSMUSG00000005886	Ncoa2	nuclear receptor coactivator 2 [Source:MGI Symbol;Acc:MGI:1276533]		protein_coding	2152.54	1.02751	2.0385	0.304826	3.3708	0.000749505	0.0733582
ENSMUSG00000035206	Sppl2b	signal peptide peptidase like 2B [Source:MGI Symbol;Acc:MGI:1920468]		protein_coding	25.0745	2.0944	4.27049	0.621752	3.36855	0.00075565	0.0733582
ENSMUSG00000035427	Mageb4	MAGE family member B4 [Source:MGI Symbol;Acc:MGI:2148568]		protein_coding	200.801	-8.8827	0.00211856	2.63517	-3.37083	0.000749434	0.0733582
ENSMUSG00000049235	Gm7324	predicted gene 7324 [Source:MGI Symbol;Acc:MGI:3646999]	Rbmxrt pseudogene	protein_coding	440.168	-1.247	0.421323	0.37051	-3.36564	0.00076367	0.0733582
ENSMUSG00000071847	Apcdd1	adenomatosis polyposis coli down-regulated 1 [Source:MGI Symbol;Acc:MGI:3513977]		protein_coding	9.65683	-7.39752	0.00593095	2.20071	-3.36143	0.000775411	0.0733582
ENSMUSG00000074635	3110070M22Rik	RIKEN cDNA 3110070M22 gene [Source:MGI Symbol;Acc:MGI:1914554]		lncRNA	33.1869	-6.41177	0.0117454	1.90534	-3.36515	0.000765022	0.0733582
ENSMUSG00000084226	Gm13426	predicted gene 13426 [Source:MGI Symbol;Acc:MGI:3652100]		processed_pseudogene	46.9173	-3.00258	0.124777	0.893144	-3.3618	0.000774353	0.0733582
ENSMUSG00000096644	Magea1	MAGE family member A1 [Source:MGI Symbol;Acc:MGI:1333834]		protein_coding	77.4836	-3.02075	0.123215	0.896133	-3.37087	0.000749308	0.0733582
ENSMUSG00000101683	1700028D13Rik	RIKEN cDNA 1700028D13 gene [Source:MGI Symbol;Acc:MGI:1922819]		lncRNA	8.07994	5.98013	63.1244	1.77348	3.37198	0.000746308	0.0733582
ENSMUSG00000106951	5930430L01Rik	RIKEN cDNA 5930430L01 gene [Source:MGI Symbol;Acc:MGI:2443110]		lncRNA	25.2687	-5.771	0.0183128	1.71329	-3.36837	0.000756154	0.0733582
ENSMUSG00000111847	Gm8899	predicted gene 8899 [Source:MGI Symbol;Acc:MGI:3646245]		processed_pseudogene	30.6739	-2.51654	0.174761	0.747037	-3.3687	0.00075523	0.0733582
ENSMUSG00000114226	Gm48412	predicted gene, 48412 [Source:MGI Symbol;Acc:MGI:6097904]		lncRNA	19.2834	-4.79331	0.0360637	1.42476	-3.36428	0.000767437	0.0733582
ENSMUSG00000117220	Gm49932	predicted gene, 49932 [Source:MGI Symbol;Acc:MGI:6270641]		lncRNA	118.706	-3.68313	0.0778517	1.0951	-3.36327	0.000770264	0.0733582
ENSMUSG00000119648	U3	Small nucleolar RNA U3 [Source:RFAM;Acc:RF00012]		snoRNA	16.2149	-6.17523	0.0138379	1.83642	-3.36264	0.000772012	0.0733582
ENSMUSG00002075453				snoRNA	16.2149	-6.17523	0.0138379	1.83642	-3.36264	0.000772012	0.0733582
ENSMUSG00000087629	Gm12246	predicted gene 12246 [Source:MGI Symbol;Acc:MGI:3651154]		lncRNA	6.07167	-6.48152	0.011191	1.92877	-3.36045	0.000778159	0.0733903
ENSMUSG00000024810	Il33	interleukin 33 [Source:MGI Symbol;Acc:MGI:1924375]		protein_coding	22.6378	-9.6062	0.00128305	2.85973	-3.35913	0.00078187	0.0734846
ENSMUSG00000043969	Emx2	empty spiracles homeobox 2 [Source:MGI Symbol;Acc:MGI:95388]		protein_coding	63.9884	-3.92459	0.065854	1.16889	-3.35754	0.000786396	0.0734846
ENSMUSG00000046280	She	src homology 2 domain-containing transforming protein E [Source:MGI Symbol;Acc:MGI:1099462]		protein_coding	90.0223	-3.61199	0.0817865	1.07575	-3.35765	0.000786095	0.0734846
ENSMUSG00000040472	Rabggta	Rab geranylgeranyl transferase, a subunit [Source:MGI Symbol;Acc:MGI:1860443]		protein_coding	96.7947	-3.59924	0.0825125	1.07247	-3.35605	0.000790654	0.0736566
ENSMUSG00000039844	Rapgef1	Rap guanine nucleotide exchange factor (GEF) 1 [Source:MGI Symbol;Acc:MGI:104580]		protein_coding	225.119	2.33285	5.038	0.695739	3.35306	0.000799241	0.0742295		embryonic lethal early gestation
ENSMUSG00000073535	Gm5532	predicted gene 5532 [Source:MGI Symbol;Acc:MGI:3646828]		lncRNA	44.6909	-4.18398	0.0550168	1.24876	-3.35052	0.000806611	0.0746863
ENSMUSG00000020102	Slc16a7	solute carrier family 16 (monocarboxylic acid transporters), member 7 [Source:MGI Symbol;Acc:MGI:1330284]		protein_coding	31.4117	4.47027	22.1659	1.33522	3.34796	0.000814075	0.0750936
ENSMUSG00000054381	Zfp747	zinc finger protein 747 [Source:MGI Symbol;Acc:MGI:2443581]		protein_coding	39.8412	-3.742	0.0747385	1.11806	-3.34686	0.000817319	0.0750936
ENSMUSG00000064252	Olfr329	olfactory receptor 329 [Source:MGI Symbol;Acc:MGI:3030163]		protein_coding	48.5909	-6.87896	0.00849623	2.05557	-3.34649	0.000818405	0.0750936
ENSMUSG00000020793	Galr2	galanin receptor 2 [Source:MGI Symbol;Acc:MGI:1337018]		protein_coding	51.7544	-3.323	0.099926	0.995178	-3.3391	0.000840508	0.0768901
ENSMUSG00000047730	Fcgbp	Fc fragment of IgG binding protein [Source:MGI Symbol;Acc:MGI:2444336]		protein_coding	905.932	1.33559	2.52378	0.400824	3.33211	0.00086191	0.0786119
ENSMUSG00000090964	Gm17206	predicted gene 17206 [Source:MGI Symbol;Acc:MGI:4938033]		lncRNA	29.7691	-2.71491	0.152311	0.815107	-3.33074	0.000866164	0.0787641
ENSMUSG00000041654	Slc39a11	solute carrier family 39 (metal ion transporter), member 11 [Source:MGI Symbol;Acc:MGI:1917056]		protein_coding	93.9808	-3.94508	0.0649249	1.18507	-3.32899	0.000871615	0.0790238
ENSMUSG00000022366	Slc22a22	solute carrier family 22 (organic cation transporter), member 22 [Source:MGI Symbol;Acc:MGI:2446114]		protein_coding	74.8589	5.67523	51.0994	1.70599	3.32666	0.00087895	0.0794524
ENSMUSG00000028760	Eif4g3	eukaryotic translation initiation factor 4 gamma, 3 [Source:MGI Symbol;Acc:MGI:1923935]		protein_coding	882.731	-1.10293	0.465571	0.331653	-3.32554	0.000882481	0.0795356
ENSMUSG00000020042	Btbd11	BTB (POZ) domain containing 11 [Source:MGI Symbol;Acc:MGI:1921257]		protein_coding	33.2983	3.79971	13.926	1.14458	3.31975	0.000900968	0.0797518
ENSMUSG00000022103	Gfra2	glial cell line derived neurotrophic factor family receptor alpha 2 [Source:MGI Symbol;Acc:MGI:1195462]		protein_coding	8.49296	5.13495	35.1377	1.54705	3.31919	0.000902801	0.0797518
ENSMUSG00000023055	Calcoco1	calcium binding and coiled coil domain 1 [Source:MGI Symbol;Acc:MGI:1914738]		protein_coding	237.102	-2.69565	0.154357	0.81208	-3.31945	0.000901963	0.0797518
ENSMUSG00000026439	Rbbp5	retinoblastoma binding protein 5, histone lysine methyltransferase complex subunit [Source:MGI Symbol;Acc:MGI:1918367]		protein_coding	291.866	-1.97923	0.253626	0.596417	-3.31853	0.000904932	0.0797518
ENSMUSG00000098246	Gm7627	predicted gene 7627 [Source:MGI Symbol;Acc:MGI:3643954]		processed_pseudogene	29.7553	-7.42223	0.00583024	2.23502	-3.32088	0.000897338	0.0797518
ENSMUSG00000105734	4930558C23Rik	RIKEN cDNA 4930558C23 gene [Source:MGI Symbol;Acc:MGI:1914904]		protein_coding	148.5	2.92858	7.61363	0.882568	3.31825	0.000905824	0.0797518
ENSMUSG00000115509	Gm49012	predicted gene, 49012 [Source:MGI Symbol;Acc:MGI:6118370]		lncRNA	7.86221	-5.23904	0.0264784	1.57799	-3.32008	0.00089991	0.0797518
ENSMUSG00000115843	Gm17873	predicted gene, 17873 [Source:MGI Symbol;Acc:MGI:5010058]	Exportin 4 pseudogene	processed_pseudogene	26.9102	-2.32145	0.200067	0.698776	-3.32216	0.000893238	0.0797518
ENSMUSG00000086360	Gm16214	predicted gene 16214 [Source:MGI Symbol;Acc:MGI:3801724]		lncRNA	16.6798	3.51676	11.4459	1.06018	3.31712	0.000909501	0.0798447
ENSMUSG00000108913	Gm2448	predicted gene 2448 [Source:MGI Symbol;Acc:MGI:3780615]		processed_pseudogene	6.96682	-10.7505	0.00058046	3.24391	-3.31406	0.000919516	0.080492
ENSMUSG00000017176	Nt5c3b	5'-nucleotidase, cytosolic IIIB [Source:MGI Symbol;Acc:MGI:1915356]		protein_coding	271.905	-2.68255	0.155766	0.809651	-3.31321	0.000922314	0.0805056
ENSMUSG00000026918	Brd3	bromodomain containing 3 [Source:MGI Symbol;Acc:MGI:1914632]		protein_coding	971.661	-1.26268	0.416769	0.381298	-3.31152	0.00092789	0.0806329
ENSMUSG00000084254	Defa-ps11	defensin, alpha, pseudogene 11 [Source:MGI Symbol;Acc:MGI:3705879]		unprocessed_pseudogene	10.6287	-10.3232	0.00078054	3.11803	-3.31082	0.00093023	0.0806329
ENSMUSG00000110590	Olfr848-ps1	olfactory receptor 848, pseudogene 1 [Source:MGI Symbol;Acc:MGI:3030682]		unprocessed_pseudogene	33.9004	6.98522	126.695	2.1101	3.31037	0.000931713	0.0806329
ENSMUSG00000081732	Gm15495	predicted gene 15495 [Source:MGI Symbol;Acc:MGI:3782941]	Chaperonin Containing Tcp1, subunit 4	processed_pseudogene	25.4542	-3.2612	0.1043	0.985493	-3.3092	0.000935617	0.0807414
ENSMUSG00000078442	Ccdc105	coiled-coil domain containing 105 [Source:MGI Symbol;Acc:MGI:1918226]		protein_coding	50.0712	-6.30246	0.0126698	1.9064	-3.30595	0.000946558	0.0814548
ENSMUSG00000113638	Gm9289	predicted gene 9289 [Source:MGI Symbol;Acc:MGI:3779842]		unprocessed_pseudogene	41.4991	-2.74028	0.149656	0.829812	-3.30229	0.000958997	0.0820708
ENSMUSG00000114664	Gm48639	predicted gene, 48639 [Source:MGI Symbol;Acc:MGI:6098245]		TEC	6.21479	7.82425	226.639	2.36937	3.30226	0.000959105	0.0820708
ENSMUSG00000108683	Gm45017	predicted gene 45017 [Source:MGI Symbol;Acc:MGI:5753593]		lncRNA	19.1945	9.60655	779.578	2.91317	3.29763	0.000975046	0.0832012
ENSMUSG00000020435	Osbp2	oxysterol binding protein 2 [Source:MGI Symbol;Acc:MGI:1921559]		protein_coding	208.021	-2.06331	0.239267	0.626165	-3.29515	0.00098368	0.0837035
ENSMUSG00000103912	Gm33819	predicted gene, 33819 [Source:MGI Symbol;Acc:MGI:5592978]		lncRNA	228.417	2.25883	4.78604	0.685744	3.29399	0.000987766	0.0838171
ENSMUSG00000054999	Naaladl1	N-acetylated alpha-linked acidic dipeptidase-like 1 [Source:MGI Symbol;Acc:MGI:2685810]		protein_coding	29.1565	-4.55686	0.0424864	1.3842	-3.29206	0.000994568	0.0839267
ENSMUSG00000092353	Gm20539	predicted gene 20539 [Source:MGI Symbol;Acc:MGI:5142004]		lncRNA	9.24018	-7.83761	0.00437164	2.38056	-3.29234	0.000993589	0.0839267
ENSMUSG00000030500	Slc17a6	solute carrier family 17 (sodium-dependent inorganic phosphate cotransporter), member 6 [Source:MGI Symbol;Acc:MGI:2156052]		protein_coding	48.2014	-4.98057	0.0316738	1.51398	-3.28972	0.00100288	0.0840459
ENSMUSG00000109991	Gm6284	predicted gene 6284 [Source:MGI Symbol;Acc:MGI:3643970]	Bromodomain adjacent to zinc finger domain, 2A pseudogene	processed_pseudogene	23.9478	-4.80488	0.0357757	1.46075	-3.28933	0.00100426	0.0840459
ENSMUSG00000116075	Gm49476	predicted gene, 49476 [Source:MGI Symbol;Acc:MGI:6155145]		lncRNA	210.551	2.06885	4.19551	0.62882	3.29005	0.00100171	0.0840459
ENSMUSG00000005360	Slc1a3	solute carrier family 1 (glial high affinity glutamate transporter), member 3 [Source:MGI Symbol;Acc:MGI:99917]		protein_coding	43.7154	-3.44378	0.0919008	1.04731	-3.28823	0.0010082	0.0841443
ENSMUSG00000021607	Mrpl36	mitochondrial ribosomal protein L36 [Source:MGI Symbol;Acc:MGI:2137228]		protein_coding	26.1068	-8.90051	0.00209257	2.70833	-3.28635	0.00101495	0.0844762
ENSMUSG00000030589	Rasgrp4	RAS guanyl releasing protein 4 [Source:MGI Symbol;Acc:MGI:2386851]		protein_coding	97.3821	-2.35161	0.195928	0.716205	-3.28343	0.00102553	0.0851245		Angiogenesis
ENSMUSG00000041459	Tardbp	TAR DNA binding protein [Source:MGI Symbol;Acc:MGI:2387629]		protein_coding	1144	-1.84549	0.278262	0.562978	-3.27808	0.00104516	0.0865052		Embryonic lethal E7.5, exhibit motor deficits, miRNA transfer to nucleus
ENSMUSG00000068039	Tcp1	t-complex protein 1 [Source:MGI Symbol;Acc:MGI:98535]		protein_coding	4745.56	-1.33741	0.39573	0.408076	-3.27736	0.00104784	0.0865052
ENSMUSG00000042807	Hecw2	HECT, C2 and WW domain containing E3 ubiquitin protein ligase 2 [Source:MGI Symbol;Acc:MGI:2685817]		protein_coding	364.865	-1.9866	0.252333	0.60652	-3.2754	0.00105511	0.0865648
ENSMUSG00000054555	Adam12	a disintegrin and metallopeptidase domain 12 (meltrin alpha) [Source:MGI Symbol;Acc:MGI:105378]		protein_coding	63.6755	-3.84575	0.0695525	1.17394	-3.27595	0.00105307	0.0865648
ENSMUSG00000114617	Gm48766	predicted gene, 48766 [Source:MGI Symbol;Acc:MGI:6098453]		TEC	11.4526	3.838	14.3005	1.17195	3.27487	0.00105709	0.0865648
ENSMUSG00000020051	Pah	phenylalanine hydroxylase [Source:MGI Symbol;Acc:MGI:97473]		protein_coding	57.2685	-8.23119	0.00332786	2.5151	-3.27271	0.00106523	0.0869972
ENSMUSG00000116124	Gm49420	predicted gene, 49420 [Source:MGI Symbol;Acc:MGI:6155053]		lncRNA	16.9854	-5.33271	0.0248139	1.63046	-3.27068	0.0010729	0.0873895
ENSMUSG00000041625	Ggact	gamma-glutamylamine cyclotransferase [Source:MGI Symbol;Acc:MGI:2385008]		protein_coding	19.6995	-5.37145	0.0241565	1.64559	-3.26415	0.00109795	0.0888416
ENSMUSG00000048482	Bdnf	brain derived neurotrophic factor [Source:MGI Symbol;Acc:MGI:88145]		protein_coding	38.4792	4.65168	25.136	1.42526	3.26375	0.00109947	0.0888416
ENSMUSG00000050930	Map10	microtubule-associated protein 10 [Source:MGI Symbol;Acc:MGI:1921643]		protein_coding	29.3388	-5.64288	0.0200135	1.72894	-3.26378	0.00109936	0.0888416
ENSMUSG00000042700	Sipa1l1	signal-induced proliferation-associated 1 like 1 [Source:MGI Symbol;Acc:MGI:2443679]		protein_coding	2147.79	1.24705	2.37356	0.382288	3.26207	0.00110601	0.0891335
ENSMUSG00000113204	Gm46430	predicted gene, 46430 [Source:MGI Symbol;Acc:MGI:5826067]		lncRNA	355.686	-1.97086	0.255101	0.604669	-3.2594	0.00111647	0.0897391
ENSMUSG00000081235	Gm14788	predicted gene 14788 [Source:MGI Symbol;Acc:MGI:3705584]		processed_pseudogene	8.19179	-3.49901	0.0884489	1.07436	-3.25683	0.00112666	0.0900824
ENSMUSG00000110492	Gm5358	predicted gene 5358 [Source:MGI Symbol;Acc:MGI:3646543]	GABA receptor-associated protein like 2 pseudogene	processed_pseudogene	14.0276	-4.16702	0.0556674	1.27937	-3.2571	0.00112557	0.0900824
ENSMUSG00000081223	Gm12247	predicted gene 12247 [Source:MGI Symbol;Acc:MGI:3649489]		processed_pseudogene	77.0488	-2.36572	0.19402	0.727124	-3.25353	0.0011398	0.0908943
ENSMUSG00000037366	Pafah2	platelet-activating factor acetylhydrolase 2 [Source:MGI Symbol;Acc:MGI:2140321]		protein_coding	39.9826	-4.44318	0.0459696	1.366	-3.2527	0.00114314	0.0909229
ENSMUSG00000092463	Gm20489	predicted gene 20489 [Source:MGI Symbol;Acc:MGI:5141954]		protein_coding	34.3849	-5.50615	0.022003	1.6933	-3.25174	0.00114702	0.0909938
ENSMUSG00000104939	Gm33651	predicted gene, 33651 [Source:MGI Symbol;Acc:MGI:5592810]		lncRNA	9.83819	-11.4016	0.00036964	3.50761	-3.25053	0.0011519	0.0911435
ENSMUSG00000039887	Alg14	asparagine-linked glycosylation 14 [Source:MGI Symbol;Acc:MGI:1914039]		protein_coding	186.9	-1.89613	0.268663	0.583538	-3.24937	0.00115661	0.0912791
ENSMUSG00000020389	Cdkl3	cyclin-dependent kinase-like 3 [Source:MGI Symbol;Acc:MGI:2388268]		protein_coding	77.3091	-2.43879	0.184439	0.751477	-3.24532	0.00117318	0.0918728
ENSMUSG00000106288	Gm43593	predicted gene 43593 [Source:MGI Symbol;Acc:MGI:5663730]		TEC	20.2388	-9.17642	0.00172832	2.82718	-3.24578	0.00117129	0.0918728
ENSMUSG00000115318	Gm49089	predicted gene, 49089 [Source:MGI Symbol;Acc:MGI:6118479]		TEC	87.7832	-2.36163	0.194571	0.7275	-3.24622	0.00116947	0.0918728
ENSMUSG00000107662	Olfr772	olfactory receptor 772 [Source:MGI Symbol;Acc:MGI:3030606]		protein_coding	5.89195	5.89521	59.5163	1.81793	3.24282	0.00118352	0.0924452
ENSMUSG00000103620	Gm37359	predicted gene, 37359 [Source:MGI Symbol;Acc:MGI:5610587]		lncRNA	8.79569	-8.79229	0.00225557	2.71247	-3.24143	0.00118931	0.0926594
ENSMUSG00000028121	Bcar3	breast cancer anti-estrogen resistance 3 [Source:MGI Symbol;Acc:MGI:1352501]		protein_coding	2087.69	2.28858	4.88576	0.706791	3.23799	0.00120375	0.0926952
ENSMUSG00000032265	Tent5a	terminal nucleotidyltransferase 5A [Source:MGI Symbol;Acc:MGI:2670964]		protein_coding	82.5382	-5.52563	0.0217079	1.70703	-3.23698	0.00120802	0.0926952		Cytoplasmic polyadenylation in bone formation
ENSMUSG00000034482	Ly6g5c	lymphocyte antigen 6 complex, locus G5C [Source:MGI Symbol;Acc:MGI:2148974]		protein_coding	24.8166	-7.8573	0.00431239	2.42561	-3.23931	0.00119819	0.0926952
ENSMUSG00000055065	Ddx17	DEAD box helicase 17 [Source:MGI Symbol;Acc:MGI:1914290]		protein_coding	390.399	1.42004	2.67592	0.438333	3.23963	0.00119684	0.0926952
ENSMUSG00000069094	Pde7a	phosphodiesterase 7A [Source:MGI Symbol;Acc:MGI:1202402]		protein_coding	36.8405	-4.29639	0.0508928	1.32661	-3.23863	0.00120106	0.0926952
ENSMUSG00000090523	Gypc	glycophorin C [Source:MGI Symbol;Acc:MGI:1098566]		protein_coding	62.4626	-8.27893	0.00321953	2.55712	-3.2376	0.0012054	0.0926952
ENSMUSG00000118642				pseudogene	318.665	1.9693	3.91578	0.608511	3.23626	0.00121107	0.0926952
ENSMUSG00000028716	Pdzk1ip1	PDZK1 interacting protein 1 [Source:MGI Symbol;Acc:MGI:1914432]		protein_coding	4.71069	4.53066	23.1134	1.40053	3.23496	0.0012166	0.0927899
ENSMUSG00000090990	Gm17197	predicted gene 17197 [Source:MGI Symbol;Acc:MGI:4938024]		lncRNA	11.1937	7.81892	225.803	2.41732	3.23454	0.00121839	0.0927899
ENSMUSG00000028062	Lamtor2	late endosomal/lysosomal adaptor, MAPK and MTOR activator 2 [Source:MGI Symbol;Acc:MGI:1932697]		protein_coding	2699.56	1.02373	2.03317	0.316954	3.2299	0.00123832	0.0936053		Lipid metabolism
ENSMUSG00000037499	Nenf	neuron derived neurotrophic factor [Source:MGI Symbol;Acc:MGI:1913458]		protein_coding	5.21713	4.74724	26.8573	1.46976	3.22994	0.00123814	0.0936053
ENSMUSG00000057457	Phex	phosphate regulating endopeptidase homolog, X-linked [Source:MGI Symbol;Acc:MGI:107489]		protein_coding	57.8611	-4.48177	0.0447562	1.38722	-3.23076	0.00123463	0.0936053
ENSMUSG00000021285	Ppp1r13b	protein phosphatase 1, regulatory subunit 13B [Source:MGI Symbol;Acc:MGI:1336199]		protein_coding	496.54	2.24772	4.74933	0.69607	3.22916	0.00124153	0.0936153
ENSMUSG00000066677	Ifi208	interferon activated gene 208 [Source:MGI Symbol;Acc:MGI:2442822]		protein_coding	17.6396	-7.84163	0.00435948	2.42988	-3.22717	0.00125021	0.0940376
ENSMUSG00000026895	Ndufa8	NADH:ubiquinone oxidoreductase subunit A8 [Source:MGI Symbol;Acc:MGI:1915625]		protein_coding	106.157	-3.59196	0.0829304	1.11352	-3.22577	0.00125633	0.0940738
ENSMUSG00000093987	Gm21704	predicted gene, 21704 [Source:MGI Symbol;Acc:MGI:5435059]	Protein Coding LOC100862394	protein_coding	13.2488	9.24528	606.886	2.86618	3.22565	0.00125687	0.0940738
ENSMUSG00000109238	Gm35060	predicted gene, 35060 [Source:MGI Symbol;Acc:MGI:5594219]	Tex51	protein_coding	20.2401	6.38186	83.3935	1.98193	3.22002	0.00128181	0.0957056
ENSMUSG00000028843	Sh3bgrl3	SH3 domain binding glutamic acid-rich protein-like 3 [Source:MGI Symbol;Acc:MGI:1920973]		protein_coding	1776.8	1.44119	2.71545	0.447911	3.21758	0.00129275	0.0962861		Binds to myosin in calcium dependent manner
ENSMUSG00000023484	Prph	peripherin [Source:MGI Symbol;Acc:MGI:97774]		protein_coding	40.7698	4.56966	23.7467	1.42084	3.21617	0.00129913	0.0964267
ENSMUSG00000030064	Frmd4b	FERM domain containing 4B [Source:MGI Symbol;Acc:MGI:2141794]		protein_coding	63.0923	-4.11503	0.0577104	1.27964	-3.21577	0.00130097	0.0964267
ENSMUSG00000031304	Il2rg	interleukin 2 receptor, gamma chain [Source:MGI Symbol;Acc:MGI:96551]		protein_coding	62.4484	-5.28831	0.0255894	1.64594	-3.21294	0.00131383	0.0971297
ENSMUSG00000094804	Gm21977	predicted gene 21977 [Source:MGI Symbol;Acc:MGI:5439446]	Protein Coding LOC100504444	protein_coding	17.4995	-4.04646	0.0605192	1.25968	-3.21229	0.00131683	0.0971297
ENSMUSG00000097785	B230217O12Rik	RIKEN cDNA B230217O12 gene [Source:MGI Symbol;Acc:MGI:2444948]		lncRNA	32.4597	-5.1645	0.0278824	1.60879	-3.21018	0.00132651	0.0976075
ENSMUSG00000029328	Hnrnpdl	heterogeneous nuclear ribonucleoprotein D-like [Source:MGI Symbol;Acc:MGI:1355299]		protein_coding	3723.8	0.815682	1.76013	0.25419	3.20894	0.00133223	0.0977922
ENSMUSG00000081763	Gm9435	predicted gene 9435 [Source:MGI Symbol;Acc:MGI:3645162]	Ribosomal protein L6	processed_pseudogene	31.92	2.70869	6.53726	0.845333	3.20428	0.001354	0.0991513

## Sheet: Up-regulated
ensembl_gene_id	external_gene_name	description		gene_biotype	baseMean	log2FoldChange	FC	lfcSE	stat	pvalue	padj
ENSMUSG00000022952	Runx1	runt related transcription factor 1 [Source:MGI Symbol;Acc:MGI:99852]		protein_coding	12.7878	5.89459	59.4906	0.987731	5.96781	2.40455e-09	5.87885e-05
ENSMUSG00000085806	Gm12023	predicted gene 12023 [Source:MGI Symbol;Acc:MGI:3650977]		lncRNA	68.9125	6.31615	79.6804	1.23749	5.104	3.32545e-07	0.000920939
ENSMUSG00000022272	Myo10	myosin X [Source:MGI Symbol;Acc:MGI:107716]		protein_coding	166.791	3.20532	9.22355	0.640833	5.00181	5.67953e-07	0.0014418		Motorized myosin X
ENSMUSG00000110034	Gm45379	predicted gene 45379 [Source:MGI Symbol;Acc:MGI:5791215]		lncRNA	101.919	4.25247	19.06	0.889915	4.77851	1.76596e-06	0.00252354
ENSMUSG00000031085	Acte1	actin, epsilon 1 [Source:MGI Symbol;Acc:MGI:2685344]		protein_coding	108.394	3.77847	13.7225	0.800602	4.71953	2.36386e-06	0.00279176
ENSMUSG00000036395	Glb1l2	galactosidase, beta 1-like 2 [Source:MGI Symbol;Acc:MGI:2388283]		protein_coding	15.8548	5.75573	54.0317	1.28524	4.47834	7.52242e-06	0.00495496
ENSMUSG00000030621	Me3	malic enzyme 3, NADP(+)-dependent, mitochondrial [Source:MGI Symbol;Acc:MGI:1916679]		protein_coding	44.4374	2.2723	4.83091	0.514295	4.41827	9.94934e-06	0.00571862		TCA cycle
ENSMUSG00000031647	Mfap3l	microfibrillar-associated protein 3-like [Source:MGI Symbol;Acc:MGI:1918556]		protein_coding	192.622	2.617	6.13473	0.60996	4.29044	1.78317e-05	0.00823041
ENSMUSG00000000253	Gmpr	guanosine monophosphate reductase [Source:MGI Symbol;Acc:MGI:1913605]		protein_coding	383.524	1.77557	3.42372	0.417974	4.24803	2.15654e-05	0.0094126
ENSMUSG00000020847	Rph3al	rabphilin 3A-like (without C2 domains) [Source:MGI Symbol;Acc:MGI:1923492]		protein_coding	1973.26	1.56117	2.95094	0.379083	4.11829	3.81694e-05	0.0147184
ENSMUSG00000102868	Gm37633	predicted gene, 37633 [Source:MGI Symbol;Acc:MGI:5610861]		TEC	5.52277	7.12429	139.517	1.74076	4.09264	4.26497e-05	0.0156535
ENSMUSG00000114638	Gm31834	predicted gene, 31834 [Source:MGI Symbol;Acc:MGI:5590993]		lncRNA	1597.35	2.14561	4.4248	0.526438	4.07572	4.58724e-05	0.0166358
ENSMUSG00000042448	Hoxd1	homeobox D1 [Source:MGI Symbol;Acc:MGI:96201]		protein_coding	14.9054	5.90451	59.9012	1.45037	4.07105	4.68026e-05	0.0167735		Expressed in oocytes an early embryos in mouse and bovine. May involve in oocyte maturation and early embryo development
ENSMUSG00000116643	Gm30162	predicted gene, 30162 [Source:MGI Symbol;Acc:MGI:5589321]		transcribed_unprocessed_pseudogene	14.1044	8.26043	306.645	2.0377	4.05379	5.03945e-05	0.0178508
ENSMUSG00000037995	Igsf9	immunoglobulin superfamily, member 9 [Source:MGI Symbol;Acc:MGI:2135283]		protein_coding	9.76473	5.45829	43.9651	1.36306	4.00443	6.21679e-05	0.019935
ENSMUSG00000048424	Ranbp3l	RAN binding protein 3-like [Source:MGI Symbol;Acc:MGI:2444654]		protein_coding	40.4791	7.01955	129.746	1.75708	3.99501	6.46916e-05	0.0205281
ENSMUSG00000107460	Gm44186	predicted gene, 44186 [Source:MGI Symbol;Acc:MGI:5690578]		TEC	38.3065	4.83132	28.4689	1.2142	3.97901	6.9204e-05	0.0212946
ENSMUSG00000111275	Gm29824	predicted gene, 29824 [Source:MGI Symbol;Acc:MGI:5588983]		lncRNA	136.435	1.78496	3.4461	0.450507	3.96212	7.42869e-05	0.0224059
ENSMUSG00000109286	Gm44541	predicted gene 44541 [Source:MGI Symbol;Acc:MGI:5753117]		TEC	48.2529	6.02292	65.0247	1.53787	3.91641	8.9877e-05	0.0248902
ENSMUSG00000103970	Gm37678	predicted gene, 37678 [Source:MGI Symbol;Acc:MGI:5610906]		TEC	111.698	1.98682	3.96362	0.508543	3.90688	9.34956e-05	0.0252049
ENSMUSG00000085748	Gm12280	predicted gene 12280 [Source:MGI Symbol;Acc:MGI:3652011]		lncRNA	220.687	4.61776	24.5518	1.18392	3.9004	9.60354e-05	0.0254394
ENSMUSG00000113735	Gm48607	predicted gene, 48607 [Source:MGI Symbol;Acc:MGI:6098192]		lncRNA	20.8002	4.85679	28.9761	1.24984	3.88593	0.000101938	0.0260952
ENSMUSG00000083335	Gm13397	predicted gene 13397 [Source:MGI Symbol;Acc:MGI:3651605]	Ribosomal protein L6	processed_pseudogene	15.5912	2.64176	6.24093	0.68221	3.87235	0.000107789	0.0265198
ENSMUSG00000085844	Gm11690	predicted gene 11690 [Source:MGI Symbol;Acc:MGI:3652329]		lncRNA	5.00245	8.95671	496.864	2.32668	3.84957	0.000118328	0.0271024
ENSMUSG00000000562	Adora3	adenosine A3 receptor [Source:MGI Symbol;Acc:MGI:104847]		protein_coding	8.04749	4.78408	27.552	1.24982	3.82782	0.000129282	0.0287202
ENSMUSG00000043342	Hoxd9	homeobox D9 [Source:MGI Symbol;Acc:MGI:96210]		protein_coding	14.888	5.3936	42.0375	1.41209	3.81958	0.000133678	0.0292966
ENSMUSG00000096284	Tcstv1	2-cell-stage, variable group, member 1 [Source:MGI Symbol;Acc:MGI:1933437]		protein_coding	2934.05	1.36239	2.57111	0.359912	3.78534	0.000153498	0.0321191		2-cell specific gene
ENSMUSG00000029309	Sparcl1	SPARC-like 1 [Source:MGI Symbol;Acc:MGI:108110]		protein_coding	24.1484	4.10018	17.1505	1.10045	3.72592	0.000194607	0.0375209
ENSMUSG00000075585	6330403L08Rik	RIKEN cDNA 6330403L08 gene [Source:MGI Symbol;Acc:MGI:1917994]		lncRNA	38.283	2.93017	7.62199	0.796073	3.68078	0.000232522	0.0412105
ENSMUSG00000006143	Upk3bl	uroplakin 3B-like [Source:MGI Symbol;Acc:MGI:1916915]		protein_coding	99.3953	2.46012	5.50262	0.670107	3.67123	0.000241385	0.0415441
ENSMUSG00000038156	Spon1	spondin 1, (f-spondin) extracellular matrix protein [Source:MGI Symbol;Acc:MGI:2385287]		protein_coding	303.571	2.43468	5.40644	0.666981	3.6503	0.000261939	0.0433665
ENSMUSG00000045827	Serpinb9	serine (or cysteine) peptidase inhibitor, clade B, member 9 [Source:MGI Symbol;Acc:MGI:106603]		protein_coding	74.3995	5.78278	55.0541	1.60508	3.60279	0.000314817	0.0485378
ENSMUSG00000048621	Gm6377	predicted gene 6377 [Source:MGI Symbol;Acc:MGI:3647255]	Protein Coding LOC622976	protein_coding	78.952	5.50303	45.3501	1.53007	3.59658	0.000322427	0.0488661
ENSMUSG00000063632	Sox11	SRY (sex determining region Y)-box 11 [Source:MGI Symbol;Acc:MGI:98359]		protein_coding	108.614	5.5148	45.7215	1.53676	3.58858	0.000332483	0.0500562		Neuronal maturation
ENSMUSG00000100857	1700041M19Rik	RIKEN cDNA 1700041M19 gene [Source:MGI Symbol;Acc:MGI:1923851]		lncRNA	16.6974	7.3696	165.375	2.06171	3.57451	0.000350881	0.0512115
ENSMUSG00000041130	Zfp598	zinc finger protein 598 [Source:MGI Symbol;Acc:MGI:2670965]		protein_coding	801.261	1.35647	2.56058	0.382477	3.54655	0.00039031	0.0547927
ENSMUSG00000020160	Meis1	Meis homeobox 1 [Source:MGI Symbol;Acc:MGI:104717]		protein_coding	29.7969	6.83322	114.026	1.92862	3.54305	0.000395524	0.05527
ENSMUSG00000001819	Hoxd13	homeobox D13 [Source:MGI Symbol;Acc:MGI:96205]		protein_coding	37.6729	5.79743	55.6163	1.63932	3.53648	0.000405492	0.0561477		Limb formation
ENSMUSG00000098017	Gm5342	predicted gene 5342 [Source:MGI Symbol;Acc:MGI:3647517]	glyceraldehyde-3-phosphate dehydrogenase pseudogene	processed_pseudogene	15.7022	6.38497	83.5735	1.80665	3.53415	0.000409089	0.0561933
ENSMUSG00000111950	Gm48893	predicted gene, 48893 [Source:MGI Symbol;Acc:MGI:6098656]		lncRNA	360.061	2.70723	6.53066	0.766675	3.53113	0.000413784	0.0561933
ENSMUSG00000074813	Morrbid	myeloid RNA regulator of BCL2L11 induced cell death [Source:MGI Symbol;Acc:MGI:3652191]		lncRNA	170.201	2.72727	6.62201	0.77425	3.52247	0.000427551	0.0564319
ENSMUSG00000109619	Gm45672	predicted gene 45672 [Source:MGI Symbol;Acc:MGI:5791508]		lncRNA	29.5282	5.4532	43.8104	1.55252	3.51249	0.000443935	0.0575664
ENSMUSG00000000567	Sox9	SRY (sex determining region Y)-box 9 [Source:MGI Symbol;Acc:MGI:98371]		protein_coding	8.28339	4.40245	21.148	1.25744	3.50113	0.000463294	0.0583195		Skeleton formation
ENSMUSG00000030827	Fgf21	fibroblast growth factor 21 [Source:MGI Symbol;Acc:MGI:1861377]		protein_coding	23.2207	6.18489	72.751	1.77459	3.48525	0.000491681	0.0601529
ENSMUSG00000031636	Pdlim3	PDZ and LIM domain 3 [Source:MGI Symbol;Acc:MGI:1859274]		protein_coding	31.836	4.29355	19.6105	1.23647	3.47243	0.000515771	0.0616154
ENSMUSG00000021065	Fut8	fucosyltransferase 8 [Source:MGI Symbol;Acc:MGI:1858901]		protein_coding	701.838	1.79671	3.47428	0.518061	3.46815	0.000524052	0.0623602
ENSMUSG00000020926	Adam11	a disintegrin and metallopeptidase domain 11 [Source:MGI Symbol;Acc:MGI:1098667]		protein_coding	21.6706	3.47267	11.1014	1.01511	3.42098	0.00062395	0.0674547		nerve system
ENSMUSG00000034040	Galnt17	polypeptide N-acetylgalactosaminyltransferase 17 [Source:MGI Symbol;Acc:MGI:2137594]		protein_coding	47.4782	2.44727	5.45382	0.716129	3.41736	0.000632321	0.0678254
ENSMUSG00000014956	Ppp1cb	protein phosphatase 1 catalytic subunit beta [Source:MGI Symbol;Acc:MGI:104871]		protein_coding	2326.24	1.31915	2.49519	0.387784	3.40177	0.00066952	0.070573
ENSMUSG00000093587	Gm20554	predicted gene, 20554 [Source:MGI Symbol;Acc:MGI:5295661]		lncRNA	5.74436	7.50366	181.48	2.2067	3.4004	0.000672871	0.0706816
ENSMUSG00000033615	Cplx1	complexin 1 [Source:MGI Symbol;Acc:MGI:104727]		protein_coding	9.42606	5.94488	61.6007	1.75687	3.38379	0.000714919	0.0728381
ENSMUSG00000047434	Xxylt1	xyloside xylosyltransferase 1 [Source:MGI Symbol;Acc:MGI:2146443]		protein_coding	27.8458	5.0355	32.7972	1.48937	3.38095	0.000722356	0.0730705
ENSMUSG00000114854	Gm34354	predicted gene, 34354 [Source:MGI Symbol;Acc:MGI:5593513]		lncRNA	10.693	3.19508	9.15829	0.945495	3.37927	0.000726795	0.0730705
ENSMUSG00000005886	Ncoa2	nuclear receptor coactivator 2 [Source:MGI Symbol;Acc:MGI:1276533]		protein_coding	2152.54	1.02751	2.0385	0.304826	3.3708	0.000749505	0.0733582
ENSMUSG00000035206	Sppl2b	signal peptide peptidase like 2B [Source:MGI Symbol;Acc:MGI:1920468]		protein_coding	25.0745	2.0944	4.27049	0.621752	3.36855	0.00075565	0.0733582
ENSMUSG00000101683	1700028D13Rik	RIKEN cDNA 1700028D13 gene [Source:MGI Symbol;Acc:MGI:1922819]		lncRNA	8.07994	5.98013	63.1244	1.77348	3.37198	0.000746308	0.0733582
ENSMUSG00000039844	Rapgef1	Rap guanine nucleotide exchange factor (GEF) 1 [Source:MGI Symbol;Acc:MGI:104580]		protein_coding	225.119	2.33285	5.038	0.695739	3.35306	0.000799241	0.0742295		embryonic lethal early gestation
ENSMUSG00000020102	Slc16a7	solute carrier family 16 (monocarboxylic acid transporters), member 7 [Source:MGI Symbol;Acc:MGI:1330284]		protein_coding	31.4117	4.47027	22.1659	1.33522	3.34796	0.000814075	0.0750936
ENSMUSG00000047730	Fcgbp	Fc fragment of IgG binding protein [Source:MGI Symbol;Acc:MGI:2444336]		protein_coding	905.932	1.33559	2.52378	0.400824	3.33211	0.00086191	0.0786119
ENSMUSG00000022366	Slc22a22	solute carrier family 22 (organic cation transporter), member 22 [Source:MGI Symbol;Acc:MGI:2446114]		protein_coding	74.8589	5.67523	51.0994	1.70599	3.32666	0.00087895	0.0794524
ENSMUSG00000020042	Btbd11	BTB (POZ) domain containing 11 [Source:MGI Symbol;Acc:MGI:1921257]		protein_coding	33.2983	3.79971	13.926	1.14458	3.31975	0.000900968	0.0797518
ENSMUSG00000022103	Gfra2	glial cell line derived neurotrophic factor family receptor alpha 2 [Source:MGI Symbol;Acc:MGI:1195462]		protein_coding	8.49296	5.13495	35.1377	1.54705	3.31919	0.000902801	0.0797518
ENSMUSG00000105734	4930558C23Rik	RIKEN cDNA 4930558C23 gene [Source:MGI Symbol;Acc:MGI:1914904]		protein_coding	148.5	2.92858	7.61363	0.882568	3.31825	0.000905824	0.0797518
ENSMUSG00000086360	Gm16214	predicted gene 16214 [Source:MGI Symbol;Acc:MGI:3801724]		lncRNA	16.6798	3.51676	11.4459	1.06018	3.31712	0.000909501	0.0798447
ENSMUSG00000110590	Olfr848-ps1	olfactory receptor 848, pseudogene 1 [Source:MGI Symbol;Acc:MGI:3030682]		unprocessed_pseudogene	33.9004	6.98522	126.695	2.1101	3.31037	0.000931713	0.0806329
ENSMUSG00000114664	Gm48639	predicted gene, 48639 [Source:MGI Symbol;Acc:MGI:6098245]		TEC	6.21479	7.82425	226.639	2.36937	3.30226	0.000959105	0.0820708
ENSMUSG00000108683	Gm45017	predicted gene 45017 [Source:MGI Symbol;Acc:MGI:5753593]		lncRNA	19.1945	9.60655	779.578	2.91317	3.29763	0.000975046	0.0832012
ENSMUSG00000103912	Gm33819	predicted gene, 33819 [Source:MGI Symbol;Acc:MGI:5592978]		lncRNA	228.417	2.25883	4.78604	0.685744	3.29399	0.000987766	0.0838171
ENSMUSG00000116075	Gm49476	predicted gene, 49476 [Source:MGI Symbol;Acc:MGI:6155145]		lncRNA	210.551	2.06885	4.19551	0.62882	3.29005	0.00100171	0.0840459
ENSMUSG00000114617	Gm48766	predicted gene, 48766 [Source:MGI Symbol;Acc:MGI:6098453]		TEC	11.4526	3.838	14.3005	1.17195	3.27487	0.00105709	0.0865648
ENSMUSG00000048482	Bdnf	brain derived neurotrophic factor [Source:MGI Symbol;Acc:MGI:88145]		protein_coding	38.4792	4.65168	25.136	1.42526	3.26375	0.00109947	0.0888416
ENSMUSG00000042700	Sipa1l1	signal-induced proliferation-associated 1 like 1 [Source:MGI Symbol;Acc:MGI:2443679]		protein_coding	2147.79	1.24705	2.37356	0.382288	3.26207	0.00110601	0.0891335
ENSMUSG00000107662	Olfr772	olfactory receptor 772 [Source:MGI Symbol;Acc:MGI:3030606]		protein_coding	5.89195	5.89521	59.5163	1.81793	3.24282	0.00118352	0.0924452
ENSMUSG00000028121	Bcar3	breast cancer anti-estrogen resistance 3 [Source:MGI Symbol;Acc:MGI:1352501]		protein_coding	2087.69	2.28858	4.88576	0.706791	3.23799	0.00120375	0.0926952
ENSMUSG00000055065	Ddx17	DEAD box helicase 17 [Source:MGI Symbol;Acc:MGI:1914290]		protein_coding	390.399	1.42004	2.67592	0.438333	3.23963	0.00119684	0.0926952
ENSMUSG00000118642				pseudogene	318.665	1.9693	3.91578	0.608511	3.23626	0.00121107	0.0926952
ENSMUSG00000028716	Pdzk1ip1	PDZK1 interacting protein 1 [Source:MGI Symbol;Acc:MGI:1914432]		protein_coding	4.71069	4.53066	23.1134	1.40053	3.23496	0.0012166	0.0927899
ENSMUSG00000090990	Gm17197	predicted gene 17197 [Source:MGI Symbol;Acc:MGI:4938024]		lncRNA	11.1937	7.81892	225.803	2.41732	3.23454	0.00121839	0.0927899
ENSMUSG00000028062	Lamtor2	late endosomal/lysosomal adaptor, MAPK and MTOR activator 2 [Source:MGI Symbol;Acc:MGI:1932697]		protein_coding	2699.56	1.02373	2.03317	0.316954	3.2299	0.00123832	0.0936053		Lipid metabolism
ENSMUSG00000037499	Nenf	neuron derived neurotrophic factor [Source:MGI Symbol;Acc:MGI:1913458]		protein_coding	5.21713	4.74724	26.8573	1.46976	3.22994	0.00123814	0.0936053
ENSMUSG00000021285	Ppp1r13b	protein phosphatase 1, regulatory subunit 13B [Source:MGI Symbol;Acc:MGI:1336199]		protein_coding	496.54	2.24772	4.74933	0.69607	3.22916	0.00124153	0.0936153
ENSMUSG00000093987	Gm21704	predicted gene, 21704 [Source:MGI Symbol;Acc:MGI:5435059]	Protein Coding LOC100862394	protein_coding	13.2488	9.24528	606.886	2.86618	3.22565	0.00125687	0.0940738
ENSMUSG00000109238	Gm35060	predicted gene, 35060 [Source:MGI Symbol;Acc:MGI:5594219]	Tex51	protein_coding	20.2401	6.38186	83.3935	1.98193	3.22002	0.00128181	0.0957056
ENSMUSG00000028843	Sh3bgrl3	SH3 domain binding glutamic acid-rich protein-like 3 [Source:MGI Symbol;Acc:MGI:1920973]		protein_coding	1776.8	1.44119	2.71545	0.447911	3.21758	0.00129275	0.0962861		Binds to myosin in calcium dependent manner
ENSMUSG00000023484	Prph	peripherin [Source:MGI Symbol;Acc:MGI:97774]		protein_coding	40.7698	4.56966	23.7467	1.42084	3.21617	0.00129913	0.0964267
ENSMUSG00000029328	Hnrnpdl	heterogeneous nuclear ribonucleoprotein D-like [Source:MGI Symbol;Acc:MGI:1355299]		protein_coding	3723.8	0.815682	1.76013	0.25419	3.20894	0.00133223	0.0977922
ENSMUSG00000081763	Gm9435	predicted gene 9435 [Source:MGI Symbol;Acc:MGI:3645162]	Ribosomal protein L6	processed_pseudogene	31.92	2.70869	6.53726	0.845333	3.20428	0.001354	0.0991513

## Sheet: Down-regulated
Supplementary Dataset 1: Single embryo mRNA sequencing results. The p-values attained by the Wald test which are corrected for multiple testing using the Benjamini and Hochberg method by default.
ensembl_gene_id	external_gene_name	description		gene_biotype	baseMean	log2FoldChange	FC	lfcSE	stat	pvalue	padj
ENSMUSG00000016998	Svs4	seminal vesicle secretory protein 4 [Source:MGI Symbol;Acc:MGI:98450]		protein_coding	9.76486	-29.8711	1.01836e-09	5.07141	-5.8901	3.85967e-09	5.87885e-05
ENSMUSG00000022095	Fam160b2	family with sequence similarity 160, member B2 [Source:MGI Symbol;Acc:MGI:3036290]		protein_coding	62.4024	-5.24333	0.0263997	0.915539	-5.72705	1.02193e-08	0.00010377
ENSMUSG00000043065	Spice1	spindle and centriole associated protein 1 [Source:MGI Symbol;Acc:MGI:1196252]		protein_coding	153.237	-3.76841	0.0733831	0.677279	-5.56404	2.63596e-08	0.000200748
ENSMUSG00000021947	Cryl1	crystallin, lambda 1 [Source:MGI Symbol;Acc:MGI:1915881]		protein_coding	104.105	-7.28288	0.00642147	1.33832	-5.44183	5.27374e-08	0.000283661
ENSMUSG00000042747	Krtcap2	keratinocyte associated protein 2 [Source:MGI Symbol;Acc:MGI:1913309]		protein_coding	53.7985	-4.69224	0.0386809	0.863887	-5.43154	5.587e-08	0.000283661
ENSMUSG00000032299	Commd4	COMM domain containing 4 [Source:MGI Symbol;Acc:MGI:1913449]		protein_coding	80.9843	-5.76715	0.0183618	1.06893	-5.39527	6.84197e-08	0.000297753		Metabolism and mitochondria copy number
ENSMUSG00000046006	Gapt	Grb2-binding adaptor, transmembrane [Source:MGI Symbol;Acc:MGI:3608341]		protein_coding	90.5008	-9.47581	0.00140442	1.76914	-5.35616	8.5011e-08	0.000323711
ENSMUSG00000036986	Pml	promyelocytic leukemia [Source:MGI Symbol;Acc:MGI:104662]		protein_coding	159.326	-6.18603	0.0137347	1.16785	-5.29692	1.17771e-07	0.00039863
ENSMUSG00000078123	Gm5071	predicted pseudogene 5071 [Source:MGI Symbol;Acc:MGI:3645128]	Melanoma antigen, family B-like protein coding	processed_pseudogene	32.821	-10.4651	0.00070744	2.0064	-5.21585	1.82972e-07	0.000557388
ENSMUSG00000031561	Tenm3	teneurin transmembrane protein 3 [Source:MGI Symbol;Acc:MGI:1345183]		protein_coding	88.3572	-5.15729	0.0280222	1.03998	-4.95904	7.08421e-07	0.00154147
ENSMUSG00000055681	Cope	coatomer protein complex, subunit epsilon [Source:MGI Symbol;Acc:MGI:1891702]		protein_coding	424.645	-2.52124	0.174193	0.5079	-4.96405	6.90394e-07	0.00154147
ENSMUSG00000020707	Rnf135	ring finger protein 135 [Source:MGI Symbol;Acc:MGI:1919206]		protein_coding	94.9708	-4.91588	0.0331263	1.01994	-4.81976	1.43733e-06	0.00252354		Promoter proliferation
ENSMUSG00000024223	Armc12	armadillo repeat containing 12 [Source:MGI Symbol;Acc:MGI:1914895]		protein_coding	51.1023	-5.03583	0.0304834	1.04133	-4.83595	1.32512e-06	0.00252354		Regulate spatiotemporal mitochondrial dynamics during spermiogenesis, reprogramming and remodeling during oogenesis
ENSMUSG00000025264	Tsr2	TSR2 20S rRNA accumulation [Source:MGI Symbol;Acc:MGI:1916749]		protein_coding	394.297	-2.57258	0.168104	0.536372	-4.79625	1.61664e-06	0.00252354
ENSMUSG00000037149	Ddx1	DEAD box helicase 1 [Source:MGI Symbol;Acc:MGI:2144727]		protein_coding	589.259	-2.11372	0.23105	0.439673	-4.80748	1.52842e-06	0.00252354
ENSMUSG00000054598	9130230L23Rik	RIKEN cDNA 9130230L23 gene [Source:MGI Symbol;Acc:MGI:3041166]		protein_coding	37.6955	-5.01654	0.0308937	1.05239	-4.76681	1.87166e-06	0.00252354
ENSMUSG00000097709	2810429I04Rik	RIKEN cDNA 2810429I04 gene [Source:MGI Symbol;Acc:MGI:1924187]		lncRNA	169.676	-3.52256	0.0870167	0.739535	-4.76322	1.90531e-06	0.00252354
ENSMUSG00000103481	1700016D08Rik	RIKEN cDNA 1700016D08 gene [Source:MGI Symbol;Acc:MGI:1925627]	Protein Coding LOC78377	TEC	17.5188	-8.03923	0.00380145	1.6791	-4.78783	1.6859e-06	0.00252354
ENSMUSG00002075770				lncRNA	14.907	-8.31032	0.00315024	1.72195	-4.82611	1.39229e-06	0.00252354
ENSMUSG00000031537	Ikbkb	inhibitor of kappaB kinase beta [Source:MGI Symbol;Acc:MGI:1338071]		protein_coding	311.075	-3.80579	0.0715061	0.806277	-4.7202	2.35608e-06	0.00279176		reduced basal NF-kappaB activity and imparied cytokine-induced NF-kappaB activation, Embryonic lethal E14.5
ENSMUSG00000115160	Gm6532	predicted pseudogene 6532 [Source:MGI Symbol;Acc:MGI:3646742]	BCL2/adenovirus E1B interacting protein 1, NIP3	unprocessed_pseudogene	336.722	-2.84821	0.138869	0.604686	-4.71023	2.47439e-06	0.00279176
ENSMUSG00000117961	Gm50265	predicted gene, 50265 [Source:MGI Symbol;Acc:MGI:6303089]		lncRNA	19.9269	-10.6224	0.00063437	2.25427	-4.71212	2.45155e-06	0.00279176
ENSMUSG00000078566	Bnip3	BCL2/adenovirus E1B interacting protein 3 [Source:MGI Symbol;Acc:MGI:109326]		protein_coding	1532.1	-2.57144	0.168236	0.549227	-4.68193	2.84181e-06	0.00309179		Affect differentiation
ENSMUSG00000035620	Ric8b	RIC8 guanine nucleotide exchange factor B [Source:MGI Symbol;Acc:MGI:2682307]		protein_coding	38.1487	-6.06922	0.014893	1.30349	-4.65613	3.22214e-06	0.00316632		Reduced mTOR activity
ENSMUSG00000045438	Cox19	cytochrome c oxidase assembly protein 19 [Source:MGI Symbol;Acc:MGI:1915283]		protein_coding	44.9629	-5.59303	0.0207171	1.20007	-4.66057	3.15335e-06	0.00316632		Affect OXPHOS
ENSMUSG00000092482	Gm20531	predicted gene 20531 [Source:MGI Symbol;Acc:MGI:5141996]		lncRNA	17.6412	-9.86349	0.00107348	2.11592	-4.66156	3.13818e-06	0.00316632
ENSMUSG00000022817	Itgb5	integrin beta 5 [Source:MGI Symbol;Acc:MGI:96614]		protein_coding	204.203	-3.34627	0.0983267	0.722237	-4.6332	3.60048e-06	0.00322261		Inner cell mass failure and peri-implantation lethality
ENSMUSG00000072594	Gm16439	predicted pseudogene 16439 [Source:MGI Symbol;Acc:MGI:3647611]		processed_pseudogene	324.502	-2.97617	0.127081	0.642186	-4.63444	3.57905e-06	0.00322261
ENSMUSG00000079043	Fastkd5	FAST kinase domains 5 [Source:MGI Symbol;Acc:MGI:2139469]		protein_coding	777.373	-2.28254	0.205536	0.491763	-4.64155	3.4581e-06	0.00322261		Processing of non-canonical mitochondrial mRNA precursors
ENSMUSG00000079349	Magea5	MAGE family member A5 [Source:MGI Symbol;Acc:MGI:1333838]		protein_coding	52.7645	-6.26922	0.0129651	1.3548	-4.62742	3.70256e-06	0.00322261		Protecting germ cells from excessive apoptosis under genotoxic stress (Sperm)
ENSMUSG00000049516	Spty2d1	SPT2 chromatin protein domain containing 1 [Source:MGI Symbol;Acc:MGI:2142062]		protein_coding	568.502	-2.14658	0.225847	0.466	-4.6064	4.09704e-06	0.00346689
ENSMUSG00000092094	Zfp804b	zinc finger protein 804B [Source:MGI Symbol;Acc:MGI:2685287]		protein_coding	34.6401	-11.6852	0.000303662	2.55363	-4.57593	4.74105e-06	0.00390342
ENSMUSG00000021466	Ptch1	patched 1 [Source:MGI Symbol;Acc:MGI:105373]		protein_coding	40.5161	-5.85934	0.0172252	1.28595	-4.55642	5.20331e-06	0.00396271
ENSMUSG00000024493	Lars	leucyl-tRNA synthetase [Source:MGI Symbol;Acc:MGI:1913808]		protein_coding	236.8	-4.31694	0.0501733	0.946698	-4.56	5.11546e-06	0.00396271		Embryonic lethal E9.5
ENSMUSG00000117427	Gm36199	predicted gene, 36199 [Source:MGI Symbol;Acc:MGI:5595358]		lncRNA	80.4138	-3.55877	0.0848599	0.779482	-4.56556	4.98166e-06	0.00396271
ENSMUSG00000028949	Smarcd3	SWI/SNF related, matrix associated, actin dependent regulator of chromatin, subfamily d, member 3 [Source:MGI Symbol;Acc:MGI:1914243]		protein_coding	35.8158	-5.45123	0.0228569	1.20383	-4.52825	5.94755e-06	0.00441903		Heart Development
ENSMUSG00000000934	Top1mt	DNA topoisomerase 1, mitochondrial [Source:MGI Symbol;Acc:MGI:1920210]		protein_coding	23.7616	-12.2587	0.000204059	2.71473	-4.51564	6.31255e-06	0.00449804		Mitochondiral function, increase ROS production nuclear DNA damage, decrease ATP production
ENSMUSG00000043015	Nemp2	nuclear envelope integral membrane protein 2 [Source:MGI Symbol;Acc:MGI:2444113]		protein_coding	56.9103	-7.95435	0.00403184	1.76389	-4.50954	6.49686e-06	0.00449804		Neuronal developmental disorder
ENSMUSG00000058643	Speer4f1	spermatogenesis associated glutamate (E)-rich protein 4F1 [Source:MGI Symbol;Acc:MGI:1918185]		protein_coding	28.3769	-6.328	0.0124475	1.40267	-4.51139	6.44043e-06	0.00449804
ENSMUSG00000027300	Ubox5	U box domain containing 5 [Source:MGI Symbol;Acc:MGI:2154658]		protein_coding	678.314	-1.9323	0.262011	0.43007	-4.49299	7.0229e-06	0.00475419
ENSMUSG00000109881	Gm45507	predicted gene 45507 [Source:MGI Symbol;Acc:MGI:5791343]		lncRNA	656.269	-2.52671	0.173534	0.564642	-4.4749	7.64478e-06	0.00495496
ENSMUSG00000031983	2310022B05Rik	RIKEN cDNA 2310022B05 gene [Source:MGI Symbol;Acc:MGI:1916801]		protein_coding	42.7569	-4.86896	0.0342214	1.09094	-4.46307	8.0795e-06	0.00512762
ENSMUSG00000038975	Rabggtb	Rab geranylgeranyl transferase, b subunit [Source:MGI Symbol;Acc:MGI:99537]		protein_coding	172.766	-5.21491	0.0269251	1.17088	-4.45382	8.43563e-06	0.00524438
ENSMUSG00000030225	Dera	deoxyribose-phosphate aldolase (putative) [Source:MGI Symbol;Acc:MGI:1913762]		protein_coding	88.6903	-4.97161	0.0318709	1.11889	-4.44334	8.85739e-06	0.00539645
ENSMUSG00000042185	Nfrkb	nuclear factor related to kappa B binding protein [Source:MGI Symbol;Acc:MGI:2442410]		protein_coding	557.236	-1.94312	0.260054	0.438395	-4.43235	9.3212e-06	0.00556768		Promotes hypomethylation of genomic DNA
ENSMUSG00000026785	Pkn3	protein kinase N3 [Source:MGI Symbol;Acc:MGI:2388285]		protein_coding	415.601	-2.70487	0.153375	0.611425	-4.42387	9.69475e-06	0.00567945		Angiogenesis
ENSMUSG00000051579	Tceal8	transcription elongation factor A (SII)-like 8 [Source:MGI Symbol;Acc:MGI:1913934]		protein_coding	58.0271	-11.9698	0.0002493	2.71304	-4.41197	1.02436e-05	0.00577873
ENSMUSG00000014232	Cluap1	clusterin associated protein 1 [Source:MGI Symbol;Acc:MGI:1924029]		protein_coding	133.534	-2.87185	0.136611	0.651929	-4.40516	1.05706e-05	0.00585478		Embryonic lehtal ~E10
ENSMUSG00000020455	Trim11	tripartite motif-containing 11 [Source:MGI Symbol;Acc:MGI:2137355]		protein_coding	67.7144	-8.40591	0.00294827	1.9306	-4.35405	1.33647e-05	0.00690051		Proliferation, Invasion and EMT of Hepatocellular carcinoma cells
ENSMUSG00000026497	Mixl1	Mix1 homeobox-like 1 (Xenopus laevis) [Source:MGI Symbol;Acc:MGI:1351322]		protein_coding	75.7886	-4.5082	0.0439435	1.03472	-4.35694	1.31895e-05	0.00690051
ENSMUSG00000033685	Ucp2	uncoupling protein 2 (mitochondrial, proton carrier) [Source:MGI Symbol;Acc:MGI:109354]		protein_coding	43.5255	-3.04621	0.12106	0.698175	-4.3631	1.2823e-05	0.00690051		Mitochondrial protein regulating embryonic neurogenesis by inhibiting ROS production
ENSMUSG00000096072	Mageb6b2	MAGE family member B6B2 [Source:MGI Symbol;Acc:MGI:3646464]		protein_coding	41.8322	-9.17841	0.00172593	2.10718	-4.35577	1.32597e-05	0.00690051
ENSMUSG00000094861	Mageb6b1	MAGE family member B6B1 [Source:MGI Symbol;Acc:MGI:3643982]		protein_coding	41.1971	-9.1487	0.00176185	2.1104	-4.33506	1.45719e-05	0.0072771
ENSMUSG00000112289	1110019B22Rik	RIKEN cDNA 1110019B22 gene [Source:MGI Symbol;Acc:MGI:1915779]		lncRNA	15.066	-6.83034	0.00878745	1.57503	-4.33664	1.44675e-05	0.0072771
ENSMUSG00000085281	Gm13316	predicted gene 13316 [Source:MGI Symbol;Acc:MGI:3651097]	TAF5-like RNA polymeraseII	processed_pseudogene	88.2159	-2.93541	0.130723	0.681042	-4.31018	1.63125e-05	0.00801498
ENSMUSG00000034083	Ccdc174	coiled-coil domain containing 174 [Source:MGI Symbol;Acc:MGI:2444652]		protein_coding	403.789	-2.34663	0.196604	0.545612	-4.30092	1.70091e-05	0.00809605
ENSMUSG00000109199	Gm44996	predicted gene 44996 [Source:MGI Symbol;Acc:MGI:5753572]		TEC	37.023	-6.80901	0.00891832	1.58286	-4.30172	1.69478e-05	0.00809605
ENSMUSG00000099098	1110035H17Rik	RIKEN cDNA 1110035H17 gene [Source:MGI Symbol;Acc:MGI:1915936]		lncRNA	21.6151	-6.48972	0.0111276	1.51126	-4.29424	1.75292e-05	0.00821525
ENSMUSG00000022552	Sharpin	SHANK-associated RH domain interacting protein [Source:MGI Symbol;Acc:MGI:1913331]		protein_coding	44.979	-5.0206	0.0308069	1.18172	-4.24854	2.15166e-05	0.0094126
ENSMUSG00000055833	1700034H15Rik	RIKEN cDNA 1700034H15 gene [Source:MGI Symbol;Acc:MGI:1921515]		lncRNA	166.216	-3.47628	0.0898538	0.818453	-4.24738	2.16289e-05	0.0094126
ENSMUSG00000105820	Gm43400	predicted gene 43400 [Source:MGI Symbol;Acc:MGI:5663537]		lncRNA	19.9697	-8.76751	0.00229466	2.06385	-4.24812	2.15571e-05	0.0094126
ENSMUSG00000063873	Slc24a3	solute carrier family 24 (sodium/potassium/calcium exchanger), member 3 [Source:MGI Symbol;Acc:MGI:2137513]		protein_coding	267.399	-2.94511	0.129847	0.69442	-4.24112	2.22411e-05	0.00954269
ENSMUSG00000044122	Proca1	protein interacting with cyclin A1 [Source:MGI Symbol;Acc:MGI:1918274]		protein_coding	126.544	-3.00234	0.124797	0.709689	-4.2305	2.33167e-05	0.00986525
ENSMUSG00000021595	Nsun2	NOL1/NOP2/Sun domain family member 2 [Source:MGI Symbol;Acc:MGI:107252]		protein_coding	776.606	-2.14557	0.226005	0.512237	-4.18864	2.80634e-05	0.0117109		Introduces 5-methylcytidines into mitohcondrial tRNAs
ENSMUSG00000021958	Pinx1	PIN2/TERF1 interacting, telomerase inhibitor 1 [Source:MGI Symbol;Acc:MGI:1919650]		protein_coding	132.024	-2.92908	0.131298	0.701156	-4.1775	2.94727e-05	0.0121328
ENSMUSG00000032478	Nme6	NME/NM23 nucleoside diphosphate kinase 6 [Source:MGI Symbol;Acc:MGI:1861676]		protein_coding	345.804	-2.46668	0.180907	0.594726	-4.14759	3.35994e-05	0.0136472		Crucial for stem cell renewal
ENSMUSG00000047603	Zfp235	zinc finger protein 235 [Source:MGI Symbol;Acc:MGI:1929117]		protein_coding	179.345	-3.23768	0.106013	0.78168	-4.14196	3.44354e-05	0.0138027
ENSMUSG00000040820	Hlcs	holocarboxylase synthetase (biotin- [propriony-Coenzyme A-carboxylase (ATP-hydrolysing)] ligase) [Source:MGI Symbol;Acc:MGI:894646]		protein_coding	114.182	-2.32109	0.200116	0.561803	-4.1315	3.60403e-05	0.0142584
ENSMUSG00000042262	Ccr8	chemokine (C-C motif) receptor 8 [Source:MGI Symbol;Acc:MGI:1201402]		protein_coding	25.7398	-6.02784	0.0153263	1.46019	-4.12813	3.65731e-05	0.0142837
ENSMUSG00000029456	Acad10	acyl-Coenzyme A dehydrogenase family, member 10 [Source:MGI Symbol;Acc:MGI:1919235]		protein_coding	45.6221	-3.20695	0.108296	0.77996	-4.11168	3.92794e-05	0.0147725
ENSMUSG00000116145	5730521K06Rik	RIKEN cDNA 5730521K06 gene [Source:MGI Symbol;Acc:MGI:1917889]	Protein Coding LOC70639	TEC	16.1375	-8.13971	0.00354572	1.97933	-4.11236	3.9164e-05	0.0147725
ENSMUSG00000051527	Usp29	ubiquitin specific peptidase 29 [Source:MGI Symbol;Acc:MGI:1888998]		protein_coding	1073.23	-2.19485	0.218415	0.535399	-4.09948	4.14085e-05	0.0153833
ENSMUSG00000055746	Magea2	MAGE family member A2 [Source:MGI Symbol;Acc:MGI:1333793]		protein_coding	80.4287	-3.47887	0.0896924	0.859075	-4.04955	5.13157e-05	0.0179682		Regulate pluripotency, proliferation, cell cycle, apoptosis and differentiation
ENSMUSG00000005262	Ufd1	ubiquitin recognition factor in ER-associated degradation 1 [Source:MGI Symbol;Acc:MGI:109353]		protein_coding	518.675	-2.50795	0.175806	0.620571	-4.04135	5.31447e-05	0.0183971
ENSMUSG00000022221	Ripk3	receptor-interacting serine-threonine kinase 3 [Source:MGI Symbol;Acc:MGI:2154952]		protein_coding	44.2239	-9.64493	0.00124907	2.3891	-4.03707	5.41241e-05	0.0185256
ENSMUSG00000027305	Ndufaf1	NADH:ubiquinone oxidoreductase complex assembly factor 1 [Source:MGI Symbol;Acc:MGI:1916952]		protein_coding	161.135	-3.95951	0.0642789	0.982005	-4.03207	5.52881e-05	0.0187138		Mitochondrial complex I dysfunction
ENSMUSG00000003868	Ruvbl2	RuvB-like protein 2 [Source:MGI Symbol;Acc:MGI:1342299]		protein_coding	901.334	-1.67565	0.313025	0.415889	-4.02908	5.5995e-05	0.0187448		Neuroectoderm differentiation
ENSMUSG00000025196	Cpn1	carboxypeptidase N, polypeptide 1 [Source:MGI Symbol;Acc:MGI:2135874]		protein_coding	399.922	-2.89204	0.134713	0.719847	-4.01757	5.88015e-05	0.0194703
ENSMUSG00000022773	Ypel1	yippee like 1 [Source:MGI Symbol;Acc:MGI:1913303]		protein_coding	205.785	-1.68049	0.311977	0.419379	-4.00709	6.14706e-05	0.0199211
ENSMUSG00000049314	Fbxw13	F-box and WD-40 domain protein 13 [Source:MGI Symbol;Acc:MGI:3505590]		protein_coding	577.233	-1.76617	0.293989	0.440726	-4.00741	6.13895e-05	0.0199211
ENSMUSG00000030990	Pgap2	post-GPI attachment to proteins 2 [Source:MGI Symbol;Acc:MGI:2385286]		protein_coding	484.167	-2.51417	0.175049	0.630145	-3.98983	6.61212e-05	0.0205536
ENSMUSG00000111339		post-GPI attachment to proteins 2		lncRNA	179.843	-2.96845	0.127764	0.743961	-3.99006	6.60571e-05	0.0205536
ENSMUSG00000073725	Lmbrd1	LMBR1 domain containing 1 [Source:MGI Symbol;Acc:MGI:1915671]		protein_coding	282.409	-1.79895	0.287383	0.452766	-3.97325	7.08984e-05	0.0215978		Essential for the initiation of gastrulation
ENSMUSG00000028439	Fam219a	family with sequence similarity 219, member A [Source:MGI Symbol;Acc:MGI:1919151]		protein_coding	59.3895	-4.10656	0.0580501	1.03744	-3.95837	7.54624e-05	0.0225374
ENSMUSG00000029263	Pigg	phosphatidylinositol glycan anchor biosynthesis, class G [Source:MGI Symbol;Acc:MGI:3576484]		protein_coding	54.5191	-2.68099	0.155934	0.678507	-3.95131	7.7724e-05	0.0229874
ENSMUSG00000057842	Zfp595	zinc finger protein 595 [Source:MGI Symbol;Acc:MGI:3040707]		protein_coding	94.0648	-4.53224	0.0432176	1.14775	-3.94881	7.85397e-05	0.0230053
ENSMUSG00000020628	Trappc12	trafficking protein particle complex 12 [Source:MGI Symbol;Acc:MGI:2445089]		protein_coding	106.771	-4.81594	0.0355023	1.2261	-3.92786	8.57054e-05	0.0246306
ENSMUSG00000041798	Gck	glucokinase [Source:MGI Symbol;Acc:MGI:1270854]		protein_coding	30.4602	-6.94676	0.00810622	1.76791	-3.92936	8.51727e-05	0.0246306		Embryonic lethal E9.5
ENSMUSG00000038181	Chpf2	chondroitin polymerizing factor 2 [Source:MGI Symbol;Acc:MGI:1917522]		protein_coding	34.0852	-4.1596	0.0559545	1.05993	-3.92443	8.6937e-05	0.024751
ENSMUSG00000003039	Fam32a	family with sequence similarity 32, member A [Source:MGI Symbol;Acc:MGI:1915172]		protein_coding	616.01	-2.0837	0.235909	0.531647	-3.91933	8.87961e-05	0.0248165
ENSMUSG00000085926	Gm12299	predicted gene 12299 [Source:MGI Symbol;Acc:MGI:3652304]		lncRNA	23.5772	-9.48657	0.00139398	2.41972	-3.92052	8.83584e-05	0.0248165
ENSMUSG00000113789	Gm47322	predicted gene, 47322 [Source:MGI Symbol;Acc:MGI:6096206]		TEC	8.02569	-8.9222	0.00206134	2.2804	-3.91256	9.13215e-05	0.0250624
ENSMUSG00000097079	Gm26604	predicted gene, 26604 [Source:MGI Symbol;Acc:MGI:5477098]		lncRNA	7.67206	-8.00388	0.00389575	2.04737	-3.90934	9.25491e-05	0.0251725
ENSMUSG00000003070	Efna2	ephrin A2 [Source:MGI Symbol;Acc:MGI:102707]		protein_coding	76.7209	-3.94284	0.0650258	1.01073	-3.90097	9.58072e-05	0.0254394
ENSMUSG00000026725	Tnn	tenascin N [Source:MGI Symbol;Acc:MGI:2665790]		protein_coding	34.6501	-7.03932	0.00760247	1.80781	-3.89384	9.86709e-05	0.0259122
ENSMUSG00000087549	Gm13427	predicted gene 13427 [Source:MGI Symbol;Acc:MGI:3650808]		lncRNA	91.2745	-2.55889	0.169706	0.657918	-3.88937	0.000100504	0.0259673
ENSMUSG00000101061	Platr1	pluripotency associated transcript 1 [Source:MGI Symbol;Acc:MGI:5580349]		lncRNA	53.8883	-3.85427	0.069143	0.991026	-3.88918	0.000100585	0.0259673
ENSMUSG00000023333	Gcm1	glial cells missing homolog 1 [Source:MGI Symbol;Acc:MGI:108045]		protein_coding	89.933	-2.97818	0.126905	0.767597	-3.87988	0.000104507	0.0263108
ENSMUSG00000091216	Gm17208	predicted gene 17208 [Source:MGI Symbol;Acc:MGI:4938035]		processed_pseudogene	10.1296	-7.59693	0.00516531	1.95739	-3.88115	0.000103965	0.0263108
ENSMUSG00000027822	Slc33a1	solute carrier family 33 (acetyl-CoA transporter), member 1 [Source:MGI Symbol;Acc:MGI:1332247]		protein_coding	252.641	-2.55737	0.169885	0.660378	-3.87258	0.000107687	0.0265198		Embryonic lethal E2.5-3.5
ENSMUSG00000028822	Tmem50a	transmembrane protein 50A [Source:MGI Symbol;Acc:MGI:1919067]		protein_coding	266.607	-4.19288	0.0546786	1.08447	-3.86628	0.000110509	0.0265198
ENSMUSG00000053286	Trmt1l	tRNA methyltransferase 1 like [Source:MGI Symbol;Acc:MGI:1916185]		protein_coding	330.482	-1.64439	0.319881	0.425224	-3.86712	0.00011013	0.0265198
ENSMUSG00000111947	Gm47438	predicted gene, 47438 [Source:MGI Symbol;Acc:MGI:6096390]		lncRNA	42.9918	-4.72756	0.0377452	1.22161	-3.86996	0.000108855	0.0265198
ENSMUSG00000114553	Gm7644	predicted gene 7644 [Source:MGI Symbol;Acc:MGI:3646878]		lncRNA	82.9476	-7.30479	0.00632467	1.88942	-3.86616	0.000110561	0.0265198
ENSMUSG00000021810	Ecd	ecdysoneless cell cycle regulator [Source:MGI Symbol;Acc:MGI:1917851]		protein_coding	1424.89	-2.15054	0.225228	0.55663	-3.8635	0.000111772	0.0265214		Delayed G1-S cell cycle
ENSMUSG00000024215	Spdef	SAM pointed domain containing ets transcription factor [Source:MGI Symbol;Acc:MGI:1353422]		protein_coding	18.2816	-6.16727	0.0139144	1.59745	-3.86069	0.000113067	0.0265214
ENSMUSG00000090534	Gm4675	predicted gene 4675 [Source:MGI Symbol;Acc:MGI:3782856]		lncRNA	16.9516	-4.5123	0.0438189	1.16885	-3.86045	0.000113179	0.0265214
ENSMUSG00000082479	Gm4746	predicted gene 4746 [Source:MGI Symbol;Acc:MGI:3646058]		processed_pseudogene	10.7231	-9.85599	0.00107907	2.55744	-3.85385	0.000116275	0.0270389
ENSMUSG00000098923	Tmem185b	transmembrane protein 185B [Source:MGI Symbol;Acc:MGI:1917634]		protein_coding	81.3432	-6.1866	0.0137293	1.60638	-3.85126	0.000117511	0.0271024
ENSMUSG00000100111	A330087D11Rik	RIKEN cDNA A330087D11 gene [Source:MGI Symbol;Acc:MGI:3028066]		lncRNA	10.301	-12.2885	0.000199895	3.19431	-3.84699	0.000119578	0.0271844
ENSMUSG00000029810	Tmem176b	transmembrane protein 176B [Source:MGI Symbol;Acc:MGI:1916348]		protein_coding	9.63587	-10.0171	0.000965042	2.61163	-3.83559	0.000125265	0.0281565
ENSMUSG00000090462	1700091H14Rik	RIKEN cDNA 1700091H14 gene [Source:MGI Symbol;Acc:MGI:1920803]		transcribed_processed_pseudogene	33.8712	-3.27403	0.103376	0.853784	-3.83473	0.000125703	0.0281565
ENSMUSG00000086938	4930481A15Rik	RIKEN cDNA 4930481A15 gene [Source:MGI Symbol;Acc:MGI:1922181]		lncRNA	70.6772	-2.64504	0.159869	0.691285	-3.82626	0.000130105	0.0287202
ENSMUSG00000068323	Slc4a5	solute carrier family 4, sodium bicarbonate cotransporter, member 5 [Source:MGI Symbol;Acc:MGI:2443220]		protein_coding	308.461	-2.87665	0.136157	0.757297	-3.79858	0.00014553	0.0316662
ENSMUSG00000007872	Id3	inhibitor of DNA binding 3 [Source:MGI Symbol;Acc:MGI:96398]		protein_coding	67.1928	-4.42743	0.046474	1.16731	-3.79286	0.000148925	0.0320325		Required for neurogenesis, angiogenesis and vascularization
ENSMUSG00000034484	Snx2	sorting nexin 2 [Source:MGI Symbol;Acc:MGI:1915054]		protein_coding	1098.94	-2.31312	0.201225	0.609967	-3.7922	0.000149316	0.0320325
ENSMUSG00000022763	Aifm3	apoptosis-inducing factor, mitochondrion-associated 3 [Source:MGI Symbol;Acc:MGI:1919418]		protein_coding	61.1094	-3.68409	0.0777997	0.972557	-3.78805	0.000151835	0.0321191		Induce apoptosis
ENSMUSG00000054580	Pla2r1	phospholipase A2 receptor 1 [Source:MGI Symbol;Acc:MGI:102468]		protein_coding	106.855	-3.45419	0.0912403	0.912688	-3.78463	0.000153937	0.0321191
ENSMUSG00000071773	Rhox1	reproductive homeobox 1 [Source:MGI Symbol;Acc:MGI:3580237]		protein_coding	25.4525	-8.37115	0.00302018	2.21117	-3.78585	0.000153187	0.0321191
ENSMUSG00000021611	Tert	telomerase reverse transcriptase [Source:MGI Symbol;Acc:MGI:1202709]		protein_coding	79.7754	-6.30999	0.0126038	1.66884	-3.78106	0.000156159	0.0323611
ENSMUSG00000022685	Parn	poly(A)-specific ribonuclease (deadenylation nuclease) [Source:MGI Symbol;Acc:MGI:1921358]		protein_coding	933.851	-1.83322	0.280637	0.485127	-3.77885	0.000157556	0.03243		Ribosomal RNA biogenesis is impaired in PARN-deficient cells
ENSMUSG00000051716	Apon	apolipoprotein N [Source:MGI Symbol;Acc:MGI:88931]		protein_coding	25.8205	-5.51392	0.0218848	1.45981	-3.77714	0.000158639	0.0324338
ENSMUSG00000097794	Gm2990	predicted gene 2990 [Source:MGI Symbol;Acc:MGI:3781168]		lncRNA	12.2892	-6.68448	0.00972236	1.77112	-3.77415	0.000160552	0.0326059
ENSMUSG00000116714	2210020O09Rik	RIKEN cDNA 2210020O09 gene [Source:MGI Symbol;Acc:MGI:1919609]		lncRNA	36.1006	-5.93177	0.0163817	1.57787	-3.75935	0.000170355	0.0343677
ENSMUSG00000005447	Pafah1b3	platelet-activating factor acetylhydrolase, isoform 1b, subunit 3 [Source:MGI Symbol;Acc:MGI:108414]		protein_coding	168.896	-2.94464	0.12989	0.784433	-3.75384	0.000174144	0.0347235
ENSMUSG00000091827	Speer4f2	spermatogenesis associated glutamate (E)-rich protein 4f2 [Source:MGI Symbol;Acc:MGI:3781672]		protein_coding	53.403	-4.57258	0.0420259	1.21822	-3.75348	0.000174398	0.0347235
ENSMUSG00000018459	Slc13a3	solute carrier family 13 (sodium-dependent dicarboxylate transporter), member 3 [Source:MGI Symbol;Acc:MGI:2149635]		protein_coding	33.1013	-4.06026	0.0599433	1.08298	-3.74916	0.000177431	0.035098
ENSMUSG00000031220	Awat2	acyl-CoA wax alcohol acyltransferase 2 [Source:MGI Symbol;Acc:MGI:3045345]		protein_coding	54.6921	-6.33648	0.0123746	1.69298	-3.74281	0.000181977	0.0357589
ENSMUSG00000073018	Gm1070	predicted gene 1070 [Source:MGI Symbol;Acc:MGI:2685916]	Protein Coding LOC381785	transcribed_unprocessed_pseudogene	727.13	-3.85458	0.0691284	1.0303	-3.74123	0.00018312	0.0357589
ENSMUSG00000004266	Ptpn6	protein tyrosine phosphatase, non-receptor type 6 [Source:MGI Symbol;Acc:MGI:96055]		protein_coding	133.066	-3.80942	0.0713262	1.0188	-3.73915	0.000184647	0.0358273
ENSMUSG00000055067	Smyd3	SET and MYND domain containing 3 [Source:MGI Symbol;Acc:MGI:1916976]		protein_coding	1127.75	-1.47212	0.360452	0.395544	-3.72176	0.000197839	0.0379042		Embryonic lineage commitment and peri-implantation development
ENSMUSG00000039706	Ldb2	LIM domain binding 2 [Source:MGI Symbol;Acc:MGI:894670]		protein_coding	63.8262	-6.35017	0.0122576	1.70739	-3.71923	0.000199834	0.0380471
ENSMUSG00000109105	Gm44873	predicted gene 44873 [Source:MGI Symbol;Acc:MGI:5753449]		TEC	51.9382	-2.44501	0.183645	0.658144	-3.715	0.0002032	0.0384477
ENSMUSG00000019235	Rps6kl1	ribosomal protein S6 kinase-like 1 [Source:MGI Symbol;Acc:MGI:2443413]		protein_coding	25.969	-5.06468	0.0298799	1.36417	-3.71264	0.000205111	0.0385697
ENSMUSG00000103156	Gm38293	predicted gene, 38293 [Source:MGI Symbol;Acc:MGI:5611521]		lncRNA	9.82403	-9.35902	0.00152283	2.52223	-3.71061	0.000206762	0.0386417
ENSMUSG00000031377	Bmx	BMX non-receptor tyrosine kinase [Source:MGI Symbol;Acc:MGI:1101778]		protein_coding	127.459	-5.67852	0.0195251	1.53539	-3.69842	0.000216948	0.0398125
ENSMUSG00000082033	Mageb10-ps	MAGE family member B10, pseudogene [Source:MGI Symbol;Acc:MGI:2148174]		unprocessed_pseudogene	143.477	-8.13428	0.00355908	2.19935	-3.6985	0.000216877	0.0398125
ENSMUSG00000089949	Gm16137	predicted gene 16137 [Source:MGI Symbol;Acc:MGI:3802136]		lncRNA	17.3564	-7.99253	0.00392653	2.15943	-3.70122	0.000214564	0.0398125
ENSMUSG00000112894	Gm47009	predicted gene, 47009 [Source:MGI Symbol;Acc:MGI:6095688]		lncRNA	46.2451	-4.57623	0.0419196	1.23913	-3.6931	0.000221533	0.0404106
ENSMUSG00000031534	Smim19	small integral membrane protein 19 [Source:MGI Symbol;Acc:MGI:2142501]		protein_coding	76.6571	-4.04737	0.0604813	1.09727	-3.68856	0.000225525	0.0408939
ENSMUSG00000025610	Map3k7cl	Map3k7 C-terminal like [Source:MGI Symbol;Acc:MGI:2446584]		protein_coding	21.9535	-7.73107	0.00470671	2.09931	-3.68268	0.000230796	0.0412105
ENSMUSG00000116158	Kiss1	KiSS-1 metastasis-suppressor [Source:MGI Symbol;Acc:MGI:2663985]		protein_coding	15.0049	-6.2386	0.0132432	1.69499	-3.6806	0.000232682	0.0412105
ENSMUSG00002076148				snoRNA	4.80015	-9.09287	0.00183136	2.46955	-3.68199	0.000231422	0.0412105
ENSMUSG00000094778	Olfr143	olfactory receptor 143 [Source:MGI Symbol;Acc:MGI:2177526]		protein_coding	41.7981	-4.75188	0.0371143	1.2923	-3.67709	0.000235914	0.0415413
ENSMUSG00000004113	Cacna1b	calcium channel, voltage-dependent, N type, alpha 1B subunit [Source:MGI Symbol;Acc:MGI:88296]		protein_coding	47.7448	-4.66187	0.0395037	1.26925	-3.67293	0.000239788	0.0415441
ENSMUSG00000052962	Mrpl35	mitochondrial ribosomal protein L35 [Source:MGI Symbol;Acc:MGI:1913473]		protein_coding	450.62	-1.84218	0.2789	0.501509	-3.67328	0.000239459	0.0415441
ENSMUSG00000062480	Acat3	acetyl-Coenzyme A acetyltransferase 3 [Source:MGI Symbol;Acc:MGI:109182]		protein_coding	1078.6	-1.28825	0.409448	0.350774	-3.67259	0.000240109	0.0415441
ENSMUSG00000057093	Zfp607b	zinc finger protein 607B [Source:MGI Symbol;Acc:MGI:2148237]		protein_coding	41.8332	-3.22964	0.106606	0.880722	-3.66704	0.000245375	0.0419937
ENSMUSG00000028100	Nudt17	nudix (nucleoside diphosphate linked moiety X)-type motif 17 [Source:MGI Symbol;Acc:MGI:1925623]		protein_coding	29.4422	-5.65321	0.0198707	1.54229	-3.66546	0.000246897	0.042018
ENSMUSG00000089838	Gm2962	predicted pseudogene 2962 [Source:MGI Symbol;Acc:MGI:3781140]	ubiquinol-cytochrome c reductase binding protein pseudogene	processed_pseudogene	24.3867	-2.84048	0.139614	0.775778	-3.66146	0.000250779	0.0424416
ENSMUSG00000028114	Mettl14	methyltransferase like 14 [Source:MGI Symbol;Acc:MGI:2442926]		protein_coding	113.428	-3.33738	0.0989345	0.912367	-3.65794	0.000254251	0.0427914		Post-implantation development by facilitating epiblast maturation
ENSMUSG00000034951	Cog7	component of oligomeric golgi complex 7 [Source:MGI Symbol;Acc:MGI:2685013]		protein_coding	177.766	-2.8869	0.135193	0.790123	-3.65374	0.000258448	0.0430225
ENSMUSG00000048497	Mmgt2	membrane magnesium transporter 2 [Source:MGI Symbol;Acc:MGI:2448491]		protein_coding	173.884	-2.6465	0.159707	0.724136	-3.6547	0.000257482	0.0430225
ENSMUSG00000000248	Clec2g	C-type lectin domain family 2, member g [Source:MGI Symbol;Acc:MGI:1918059]		protein_coding	33.2064	-5.00426	0.0311578	1.37377	-3.64273	0.000269767	0.0444211
ENSMUSG00000035429	Ptprh	protein tyrosine phosphatase, receptor type, H [Source:MGI Symbol;Acc:MGI:3026877]		protein_coding	22.8677	-6.31098	0.0125953	1.73459	-3.63831	0.000274433	0.0449466
ENSMUSG00000042579	4632404H12Rik	RIKEN cDNA 4632404H12 gene [Source:MGI Symbol;Acc:MGI:1921284]		lncRNA	20.4891	-4.79875	0.0359279	1.31963	-3.63644	0.000276432	0.0450317
ENSMUSG00000032679	Cd59a	CD59a antigen [Source:MGI Symbol;Acc:MGI:109177]		protein_coding	130.78	-2.80039	0.143548	0.770718	-3.63349	0.000279614	0.0450682
ENSMUSG00000041762	Gpr155	G protein-coupled receptor 155 [Source:MGI Symbol;Acc:MGI:1915776]		protein_coding	132.159	-2.8412	0.139545	0.781882	-3.6338	0.000279281	0.0450682
ENSMUSG00000000125	Wnt3	wingless-type MMTV integration site family, member 3 [Source:MGI Symbol;Acc:MGI:98955]		protein_coding	24.6092	-6.21361	0.0134746	1.71561	-3.62182	0.000292537	0.0464095
ENSMUSG00000026421	Csrp1	cysteine and glycine-rich protein 1 [Source:MGI Symbol;Acc:MGI:88549]		protein_coding	45.0338	-8.19544	0.00341134	2.26242	-3.62243	0.000291854	0.0464095
ENSMUSG00000028223	Decr1	2,4-dienoyl CoA reductase 1, mitochondrial [Source:MGI Symbol;Acc:MGI:1914710]		protein_coding	30.5856	-6.85186	0.00865734	1.89186	-3.62177	0.0002926	0.0464095
ENSMUSG00000091866	Gm6257	predicted gene 6257 [Source:MGI Symbol;Acc:MGI:3645370]	Hsp40 homolog	processed_pseudogene	80.8932	-2.67856	0.156197	0.739832	-3.6205	0.00029403	0.0464095
ENSMUSG00000002108	Nr1h3	nuclear receptor subfamily 1, group H, member 3 [Source:MGI Symbol;Acc:MGI:1352462]		protein_coding	112.621	-3.69837	0.0770335	1.02346	-3.61359	0.000301982	0.047419
ENSMUSG00000107362	Gm40309	predicted gene, 40309 [Source:MGI Symbol;Acc:MGI:5623194]		lncRNA	60.8591	-3.95569	0.0644495	1.09524	-3.6117	0.000304193	0.0475211
ENSMUSG00000003198	Zfp959	zinc finger protein 959 [Source:MGI Symbol;Acc:MGI:2385058]		protein_coding	52.5112	-3.57435	0.0839485	0.991394	-3.60538	0.000311696	0.0484449
ENSMUSG00000021520	Uqcrb	ubiquinol-cytochrome c reductase binding protein [Source:MGI Symbol;Acc:MGI:1914780]		protein_coding	127.186	-2.16833	0.222468	0.602114	-3.6012	0.000316755	0.0485378		Important for compelx II stability, ETC, ROS sensing
ENSMUSG00000106420	Gm9245	predicted gene 9245 [Source:MGI Symbol;Acc:MGI:3648326]	WW domain binding 11 pseudogene	processed_pseudogene	10.6587	-11.4292	0.000362645	3.17394	-3.60094	0.000317074	0.0485378
ENSMUSG00000041653	Pnpla3	patatin-like phospholipase domain containing 3 [Source:MGI Symbol;Acc:MGI:2151796]		protein_coding	411.332	-3.21953	0.107356	0.895049	-3.59704	0.000321854	0.0488661
ENSMUSG00000062478	Ctrc	chymotrypsin C (caldecrin) [Source:MGI Symbol;Acc:MGI:1923951]		polymorphic_pseudogene	20.9546	-5.21845	0.026859	1.45453	-3.58773	0.000333566	0.0500562
ENSMUSG00000027173	Depdc7	DEP domain containing 7 [Source:MGI Symbol;Acc:MGI:2139258]		protein_coding	3615.91	-1.41555	0.374866	0.394777	-3.5857	0.000336173	0.0502002
ENSMUSG00000103955	Gm37270	predicted gene, 37270 [Source:MGI Symbol;Acc:MGI:5610498]		TEC	6.56078	-8.26332	0.00325455	2.30705	-3.58176	0.000341281	0.0507143
ENSMUSG00000043843	Tmem145	transmembrane protein 145 [Source:MGI Symbol;Acc:MGI:3607779]		protein_coding	23.2518	-4.23587	0.0530734	1.18347	-3.5792	0.000344649	0.0509663
ENSMUSG00000022241	Tars	threonyl-tRNA synthetase [Source:MGI Symbol;Acc:MGI:106314]		protein_coding	359.578	-2.46453	0.181177	0.689444	-3.57467	0.000350673	0.0512115		Vascular defect
ENSMUSG00000087107	AI662270	expressed sequence AI662270 [Source:MGI Symbol;Acc:MGI:2144254]		lncRNA	47.3843	-6.60867	0.0102469	1.84901	-3.57416	0.000351351	0.0512115
ENSMUSG00000038797	Zscan2	zinc finger and SCAN domain containing 2 [Source:MGI Symbol;Acc:MGI:99176]		protein_coding	26.5449	-3.39874	0.094815	0.95189	-3.57052	0.000356274	0.0516351
ENSMUSG00000057000	Nxf3	nuclear RNA export factor 3 [Source:MGI Symbol;Acc:MGI:2685230]		protein_coding	12.4273	-8.29887	0.00317534	2.32493	-3.56951	0.000357647	0.0516351
ENSMUSG00000025731	Mettl26	methyltransferase like 26 [Source:MGI Symbol;Acc:MGI:1915597]		protein_coding	103.831	-4.56885	0.0421347	1.28082	-3.56713	0.000360907	0.05186
ENSMUSG00000028797	Tmem234	transmembrane protein 234 [Source:MGI Symbol;Acc:MGI:1924049]		protein_coding	264.983	-1.65848	0.316772	0.465293	-3.56438	0.000364716	0.0521612
ENSMUSG00000091900	Gm4353	predicted gene 4353 [Source:MGI Symbol;Acc:MGI:3782538]	Nucleoporin 35 pseudogene	processed_pseudogene	1214.2	-1.26077	0.41732	0.354855	-3.55292	0.000380976	0.0542321
ENSMUSG00000029438	Bcl7a	B cell CLL/lymphoma 7A [Source:MGI Symbol;Acc:MGI:1924295]		protein_coding	172.932	-3.20123	0.108726	0.901534	-3.55087	0.000383961	0.0544028
ENSMUSG00000031089	Slc6a14	solute carrier family 6 (neurotransmitter transporter), member 14 [Source:MGI Symbol;Acc:MGI:1890216]		protein_coding	34.6411	-8.60359	0.00257076	2.42562	-3.54697	0.000389691	0.0547927
ENSMUSG00000000958	Slc7a7	solute carrier family 7 (cationic amino acid transporter, y+ system), member 7 [Source:MGI Symbol;Acc:MGI:1337120]		protein_coding	48.1807	-6.40113	0.0118322	1.8079	-3.54064	0.000399161	0.0555234
ENSMUSG00000029121	Crmp1	collapsin response mediator protein 1 [Source:MGI Symbol;Acc:MGI:107793]		protein_coding	33.5945	-6.53618	0.0107749	1.84986	-3.53333	0.000410355	0.0561933
ENSMUSG00000048087	Gm4737	predicted gene 4737 [Source:MGI Symbol;Acc:MGI:3643647]	Adenosylhomocysteinase like (Ahcyl)	protein_coding	40.2173	-4.79561	0.0360061	1.35857	-3.5299	0.000415722	0.0561933
ENSMUSG00000093575	Gm20695	predicted gene 20695 [Source:MGI Symbol;Acc:MGI:5313142]	N-acetyltransferase activity	protein_coding	141.244	-2.41027	0.18812	0.682815	-3.5299	0.000415713	0.0561933
ENSMUSG00000115209	Gm34250	predicted gene, 34250 [Source:MGI Symbol;Acc:MGI:5593409]		lncRNA	25.592	-6.90155	0.00836422	1.95558	-3.52916	0.000416889	0.0561933
ENSMUSG00000035296	Sgcg	sarcoglycan, gamma (dystrophin-associated glycoprotein) [Source:MGI Symbol;Acc:MGI:1346524]		protein_coding	26.0358	-5.36017	0.0243459	1.51949	-3.52761	0.000419326	0.0562728
ENSMUSG00000086854	Gm13781	predicted gene 13781 [Source:MGI Symbol;Acc:MGI:3649768]		lncRNA	14.0246	-8.1651	0.00348387	2.31764	-3.52302	0.000426666	0.0564319
ENSMUSG00000096937	Gm10825	predicted gene 10825 [Source:MGI Symbol;Acc:MGI:3704351]		lncRNA	46.0225	-3.26503	0.104022	0.926182	-3.52526	0.000423062	0.0564319
ENSMUSG00000105128	Gm42870	predicted gene 42870 [Source:MGI Symbol;Acc:MGI:5663007]		TEC	8.63924	-8.55786	0.00265356	2.42967	-3.52224	0.000427921	0.0564319
ENSMUSG00000019261	Map1s	microtubule-associated protein 1S [Source:MGI Symbol;Acc:MGI:2443304]		protein_coding	142.679	-3.60106	0.0824088	1.02543	-3.51177	0.000445135	0.0575664
ENSMUSG00000039069	Mtg2	mitochondrial ribosome associated GTPase 2 [Source:MGI Symbol;Acc:MGI:106565]		protein_coding	159.482	-2.6178	0.162916	0.745544	-3.51127	0.000445973	0.0575664
ENSMUSG00000046974	BC053393	cDNA sequence BC053393 [Source:MGI Symbol;Acc:MGI:3039605]		protein_coding	114.443	-3.0571	0.120149	0.869983	-3.51398	0.00044145	0.0575664
ENSMUSG00000083161	Gm11427	predicted gene 11427 [Source:MGI Symbol;Acc:MGI:3651774]	Acts upstream of or within response to bacterium (Slfn4)	transcribed_unprocessed_pseudogene	25.9446	-4.79005	0.0361453	1.36353	-3.51296	0.000443139	0.0575664
ENSMUSG00000005237	Dnah2	dynein, axonemal, heavy chain 2 [Source:MGI Symbol;Acc:MGI:107731]		protein_coding	206.51	-2.10378	0.232648	0.599916	-3.50679	0.000453542	0.0578086		Sperm abnormal
ENSMUSG00000095490	Gm7951	predicted gene 7951 [Source:MGI Symbol;Acc:MGI:3648771]	ncRNA	protein_coding	24.6332	-3.25601	0.104675	0.928153	-3.50805	0.000451403	0.0578086
ENSMUSG00000118153	Gm50288	predicted gene, 50288 [Source:MGI Symbol;Acc:MGI:6303127]		lncRNA	4.91972	-9.47396	0.00140622	2.70148	-3.50696	0.000453264	0.0578086
ENSMUSG00000092142	Gm6482	predicted gene 6482 [Source:MGI Symbol;Acc:MGI:3644578]	LOC102635554	protein_coding	17.6231	-3.59397	0.0828149	1.02551	-3.50455	0.000457371	0.0580537
ENSMUSG00000028964	Park7	Parkinson disease (autosomal recessive, early onset) 7 [Source:MGI Symbol;Acc:MGI:2135637]		protein_coding	468.293	-1.53408	0.345299	0.438055	-3.50203	0.000461735	0.0583195		unfolded protein response
ENSMUSG00000079350	Magea8	MAGE family member A8 [Source:MGI Symbol;Acc:MGI:1333827]		protein_coding	63.4601	-4.58113	0.0417776	1.30907	-3.49953	0.000466074	0.058428
ENSMUSG00000020003	Pex7	peroxisomal biogenesis factor 7 [Source:MGI Symbol;Acc:MGI:1321392]		protein_coding	195.819	-3.40903	0.0941411	0.974456	-3.4984	0.000468067	0.0584374		Abnormal after birth
ENSMUSG00000020150	Gamt	guanidinoacetate methyltransferase [Source:MGI Symbol;Acc:MGI:1098221]		protein_coding	17.2944	-6.56751	0.0105435	1.87984	-3.49366	0.000476452	0.0592415
ENSMUSG00000026187	Xrcc5	X-ray repair complementing defective repair in Chinese hamster cells 5 [Source:MGI Symbol;Acc:MGI:104517]		protein_coding	278.35	-2.72745	0.150992	0.78181	-3.48864	0.000485482	0.0598755		Ku80
ENSMUSG00000108043	Zim3	zinc finger, imprinted 3 [Source:MGI Symbol;Acc:MGI:2151058]		lncRNA	693.567	-2.06585	0.238845	0.592108	-3.48898	0.000484873	0.0598755
ENSMUSG00000113300	Gm49371	predicted gene, 49371 [Source:MGI Symbol;Acc:MGI:6121588]		lncRNA	2971.86	-2.55446	0.170228	0.732741	-3.48617	0.000489989	0.0601529
ENSMUSG00000027470	Mylk2	myosin, light polypeptide kinase 2, skeletal muscle [Source:MGI Symbol;Acc:MGI:2139434]		protein_coding	32.1498	-5.57867	0.0209243	1.6025	-3.48123	0.000499121	0.0606818
ENSMUSG00000104509	Gm33994	predicted gene, 33994 [Source:MGI Symbol;Acc:MGI:5593153]		lncRNA	56.3917	-3.97052	0.0637904	1.1407	-3.48076	0.000499988	0.0606818
ENSMUSG00000030590	Fam98c	family with sequence similarity 98, member C [Source:MGI Symbol;Acc:MGI:1921083]		protein_coding	67.3694	-3.97987	0.063378	1.14496	-3.476	0.000508961	0.0611914
ENSMUSG00000041658	Rragb	Ras-related GTP binding B [Source:MGI Symbol;Acc:MGI:3038613]		protein_coding	13.7563	-9.8176	0.00110817	2.82494	-3.47534	0.000510213	0.0611914		mTORC1
ENSMUSG00000060206	Zfp462	zinc finger protein 462 [Source:MGI Symbol;Acc:MGI:107690]		protein_coding	40.0293	-4.87227	0.034143	1.40176	-3.47583	0.000509278	0.0611914
ENSMUSG00000058741	Prr19	proline rich 19 [Source:MGI Symbol;Acc:MGI:3648539]		protein_coding	119.145	-6.40474	0.0118027	1.84809	-3.46559	0.000529063	0.0627115
ENSMUSG00000110708	Gnb1-ps3	guanine nucleotide binding protein (G protein), beta 1, pseudogene 3 [Source:MGI Symbol;Acc:MGI:2668078]		processed_pseudogene	11.4236	-9.44213	0.00143759	2.72538	-3.46452	0.000531182	0.0627186
ENSMUSG00000044991	Shld1	shieldin complex subunit 1 [Source:MGI Symbol;Acc:MGI:1920997]		protein_coding	114.764	-2.99261	0.125642	0.864598	-3.46127	0.000537624	0.0628658		p53 dependent DNA repair
ENSMUSG00000089789	Rdh1	retinol dehydrogenase 1 (all trans) [Source:MGI Symbol;Acc:MGI:1195275]		protein_coding	28.8639	-4.48849	0.0445481	1.29696	-3.46078	0.00053862	0.0628658
ENSMUSG00000112833	Gm36595	predicted gene, 36595 [Source:MGI Symbol;Acc:MGI:5595754]		lncRNA	19.1697	-5.86375	0.0171726	1.6943	-3.46088	0.000538421	0.0628658
ENSMUSG00000040254	Sema3d	sema domain, immunoglobulin domain (Ig), short basic domain, secreted, (semaphorin) 3D [Source:MGI Symbol;Acc:MGI:1860118]		protein_coding	31.2799	-6.22286	0.0133885	1.80042	-3.45633	0.000547576	0.0636672
ENSMUSG00000026797	Stxbp1	syntaxin binding protein 1 [Source:MGI Symbol;Acc:MGI:107363]		protein_coding	699.335	-1.69796	0.308223	0.491429	-3.45514	0.000550005	0.0637064		Neurodevelopmental disorder
ENSMUSG00000040018	Cox15	cytochrome c oxidase assembly protein 15 [Source:MGI Symbol;Acc:MGI:1920112]		protein_coding	39.8461	-6.21031	0.0135055	1.7983	-3.45343	0.000553515	0.0638702		Enhance cell proliferation
ENSMUSG00000027199	Gatm	glycine amidinotransferase (L-arginine:glycine amidinotransferase) [Source:MGI Symbol;Acc:MGI:1914342]		protein_coding	22.911	-8.70166	0.00240182	2.52066	-3.45214	0.000556159	0.063933		May play a role in embryonic and central nervous system development
ENSMUSG00000020941	Map3k14	mitogen-activated protein kinase kinase kinase 14 [Source:MGI Symbol;Acc:MGI:1858204]		protein_coding	139.952	-3.05987	0.119919	0.888992	-3.44195	0.000577536	0.0651773		Regulate mitochondria dynamics
ENSMUSG00000032298	Neil1	nei endonuclease VIII-like 1 (E. coli) [Source:MGI Symbol;Acc:MGI:1920024]		protein_coding	16.5202	-6.98689	0.0078838	2.03055	-3.44088	0.00057982	0.0651773		Repair replicating genomes, oxidative bases accumulation
ENSMUSG00000037151	Lrrc20	leucine rich repeat containing 20 [Source:MGI Symbol;Acc:MGI:2387182]		protein_coding	19.9476	-4.60822	0.0410003	1.339	-3.44154	0.000578423	0.0651773
ENSMUSG00000047497	Adamts12	a disintegrin-like and metallopeptidase (reprolysin type) with thrombospondin type 1 motif, 12 [Source:MGI Symbol;Acc:MGI:2146046]		protein_coding	75.4908	-3.58549	0.0833029	1.04181	-3.4416	0.000578284	0.0651773
ENSMUSG00000057835	Zfp119a	zinc finger protein 119a [Source:MGI Symbol;Acc:MGI:1345189]		protein_coding	42.4209	-3.46864	0.090331	1.00793	-3.44134	0.000578845	0.0651773
ENSMUSG00000072584	Gm7489	predicted gene 7489 [Source:MGI Symbol;Acc:MGI:3647008]		protein_coding	15.6584	-12.9344	0.000127753	3.75509	-3.44449	0.00057214	0.0651773
ENSMUSG00000035000	Dpp4	dipeptidylpeptidase 4 [Source:MGI Symbol;Acc:MGI:94919]		protein_coding	19.6462	-8.88573	0.00211412	2.58365	-3.43922	0.00058339	0.0653375
ENSMUSG00000089726	Mir17hg	Mir17 host gene (non-protein coding) [Source:MGI Symbol;Acc:MGI:1923207]		lncRNA	101.571	-6.55991	0.0105991	1.9084	-3.43738	0.000587367	0.065542
ENSMUSG00000023967	Mrps18a	mitochondrial ribosomal protein S18A [Source:MGI Symbol;Acc:MGI:1915815]		protein_coding	160.309	-4.1104	0.0578957	1.1975	-3.43249	0.000598067	0.0656591
ENSMUSG00000037455	Slc18b1	solute carrier family 18, subfamily B, member 1 [Source:MGI Symbol;Acc:MGI:1923556]		protein_coding	347.441	-2.04855	0.241727	0.59707	-3.43101	0.000601348	0.0656591
ENSMUSG00000052085	Dock8	dedicator of cytokinesis 8 [Source:MGI Symbol;Acc:MGI:1921396]		protein_coding	36.5734	-5.08734	0.0294143	1.4824	-3.43182	0.000599539	0.0656591
ENSMUSG00000098306	Gm28040	predicted gene, 28040 [Source:MGI Symbol;Acc:MGI:5547776]	KISS1 isoform e	protein_coding	26.92	-4.84153	0.0348781	1.40973	-3.43436	0.000593945	0.0656591
ENSMUSG00000110260	Gm30504	predicted gene, 30504 [Source:MGI Symbol;Acc:MGI:5589663]		lncRNA	9.94744	-8.95496	0.00201506	2.60869	-3.43274	0.000597515	0.0656591
ENSMUSG00000110715	Gm5131	predicted gene 5131 [Source:MGI Symbol;Acc:MGI:3644589]	acyl-coenzyme A dehydrogenase	processed_pseudogene	31.2833	-2.40969	0.188197	0.702298	-3.43114	0.000601044	0.0656591
ENSMUSG00000087615	Pnpla1os	patatin-like phospholipase domain containing 1, opposite strand [Source:MGI Symbol;Acc:MGI:3801758]		lncRNA	70.2145	-2.88235	0.135621	0.840962	-3.42744	0.0006093	0.0662897
ENSMUSG00000038059	Smim3	small integral membrane protein 3 [Source:MGI Symbol;Acc:MGI:1917088]		protein_coding	23.2656	-5.71271	0.0190679	1.67001	-3.42077	0.000624437	0.0674547
ENSMUSG00000086380	Gm11195	predicted gene 11195 [Source:MGI Symbol;Acc:MGI:3649277]		lncRNA	21.8665	-4.67977	0.0390165	1.36887	-3.41871	0.00062919	0.067728
ENSMUSG00000098140	Gm26938	predicted gene, 26938 [Source:MGI Symbol;Acc:MGI:5504053]		protein_coding	39.7655	-4.84675	0.0347522	1.42244	-3.40734	0.000655991	0.0701174
ENSMUSG00000025235	Bbs4	Bardet-Biedl syndrome 4 (human) [Source:MGI Symbol;Acc:MGI:2143311]		protein_coding	1399.19	-1.96427	0.256269	0.576904	-3.40485	0.00066201	0.0702425		flagella formation
ENSMUSG00000039476	Prrx2	paired related homeobox 2 [Source:MGI Symbol;Acc:MGI:98218]		protein_coding	77.8107	-4.4927	0.0444184	1.31942	-3.40505	0.000661521	0.0702425
ENSMUSG00000096105	Bhmt-ps1	betaine-homocysteine methyltransferase, pseudogene 1 [Source:MGI Symbol;Acc:MGI:1888909]		processed_pseudogene	32.9118	-2.79548	0.144038	0.821236	-3.404	0.000664079	0.0702425
ENSMUSG00000038540	Tmc3	transmembrane channel-like gene family 3 [Source:MGI Symbol;Acc:MGI:2669033]		protein_coding	51.3669	-5.5638	0.0211412	1.63727	-3.39821	0.000678277	0.0710047
ENSMUSG00000042613	Pbxip1	pre B cell leukemia transcription factor interacting protein 1 [Source:MGI Symbol;Acc:MGI:2441670]		protein_coding	38.319	-4.83072	0.0351405	1.42276	-3.39531	0.00068551	0.071272
ENSMUSG00000067714	Lpar5	lysophosphatidic acid receptor 5 [Source:MGI Symbol;Acc:MGI:2685918]		protein_coding	19.7165	-5.67247	0.0196073	1.67066	-3.39534	0.00068543	0.071272
ENSMUSG00000032593	Amigo3	adhesion molecule with Ig like domain 3 [Source:MGI Symbol;Acc:MGI:2444854]		protein_coding	32.5733	-4.71596	0.0380499	1.3908	-3.39083	0.000696818	0.0717134
ENSMUSG00000057193	Slc44a2	solute carrier family 44, member 2 [Source:MGI Symbol;Acc:MGI:1915932]		protein_coding	815.113	-1.52828	0.34669	0.450665	-3.39117	0.000695953	0.0717134
ENSMUSG00000086564	Cd101	CD101 antigen [Source:MGI Symbol;Acc:MGI:2685862]		protein_coding	11.5964	-8.98824	0.00196911	2.64993	-3.39187	0.000694167	0.0717134
ENSMUSG00000025754	Agbl1	ATP/GTP binding protein-like 1 [Source:MGI Symbol;Acc:MGI:3646469]		protein_coding	30.0613	-5.67879	0.0195215	1.67667	-3.38695	0.00070675	0.0724907
ENSMUSG00000052214	Opa3	optic atrophy 3 [Source:MGI Symbol;Acc:MGI:2686271]		protein_coding	323.499	-2.60318	0.164576	0.768967	-3.38529	0.000711022	0.0726841		mitochondiral localization
ENSMUSG00000010406	Mrpl52	mitochondrial ribosomal protein L52 [Source:MGI Symbol;Acc:MGI:1916086]		protein_coding	28.7844	-3.86525	0.0686187	1.14324	-3.38098	0.000722283	0.0730705
ENSMUSG00000044081	Zfp85os	zinc finger protein 85, opposite strand [Source:MGI Symbol;Acc:MGI:1915521]		lncRNA	14.614	-3.14885	0.112746	0.931652	-3.37986	0.000725241	0.0730705
ENSMUSG00000055826	Tescl	tescalcin-like [Source:MGI Symbol;Acc:MGI:1916551]		protein_coding	6.97662	-5.92582	0.0164494	1.75558	-3.37543	0.000737007	0.0731971
ENSMUSG00000109510	Gm42417	predicted gene, 42417 [Source:MGI Symbol;Acc:MGI:5649003]	RNA polymerase II-specific DNA-binidng transcription factor binding (Ankrd23)	protein_coding	96.5432	-5.47749	0.0224446	1.62287	-3.37518	0.000737666	0.0731971
ENSMUSG00000119851	U3	Small nucleolar RNA U3 [Source:RFAM;Acc:RF00012]		snoRNA	19.5331	-6.28468	0.0128269	1.86175	-3.37569	0.00073631	0.0731971
ENSMUSG00002074955	Snord3b4	small nucleolar RNA, C/D box 3B4 [Source:NCBI gene (formerly Entrezgene);Acc:19861]		snoRNA	19.5331	-6.28468	0.0128269	1.86175	-3.37569	0.00073631	0.0731971
ENSMUSG00000035427	Mageb4	MAGE family member B4 [Source:MGI Symbol;Acc:MGI:2148568]		protein_coding	200.801	-8.8827	0.00211856	2.63517	-3.37083	0.000749434	0.0733582
ENSMUSG00000049235	Gm7324	predicted gene 7324 [Source:MGI Symbol;Acc:MGI:3646999]	Rbmxrt pseudogene	protein_coding	440.168	-1.247	0.421323	0.37051	-3.36564	0.00076367	0.0733582
ENSMUSG00000071847	Apcdd1	adenomatosis polyposis coli down-regulated 1 [Source:MGI Symbol;Acc:MGI:3513977]		protein_coding	9.65683	-7.39752	0.00593095	2.20071	-3.36143	0.000775411	0.0733582
ENSMUSG00000074635	3110070M22Rik	RIKEN cDNA 3110070M22 gene [Source:MGI Symbol;Acc:MGI:1914554]		lncRNA	33.1869	-6.41177	0.0117454	1.90534	-3.36515	0.000765022	0.0733582
ENSMUSG00000084226	Gm13426	predicted gene 13426 [Source:MGI Symbol;Acc:MGI:3652100]		processed_pseudogene	46.9173	-3.00258	0.124777	0.893144	-3.3618	0.000774353	0.0733582
ENSMUSG00000096644	Magea1	MAGE family member A1 [Source:MGI Symbol;Acc:MGI:1333834]		protein_coding	77.4836	-3.02075	0.123215	0.896133	-3.37087	0.000749308	0.0733582
ENSMUSG00000106951	5930430L01Rik	RIKEN cDNA 5930430L01 gene [Source:MGI Symbol;Acc:MGI:2443110]		lncRNA	25.2687	-5.771	0.0183128	1.71329	-3.36837	0.000756154	0.0733582
ENSMUSG00000111847	Gm8899	predicted gene 8899 [Source:MGI Symbol;Acc:MGI:3646245]		processed_pseudogene	30.6739	-2.51654	0.174761	0.747037	-3.3687	0.00075523	0.0733582
ENSMUSG00000114226	Gm48412	predicted gene, 48412 [Source:MGI Symbol;Acc:MGI:6097904]		lncRNA	19.2834	-4.79331	0.0360637	1.42476	-3.36428	0.000767437	0.0733582
ENSMUSG00000117220	Gm49932	predicted gene, 49932 [Source:MGI Symbol;Acc:MGI:6270641]		lncRNA	118.706	-3.68313	0.0778517	1.0951	-3.36327	0.000770264	0.0733582
ENSMUSG00000119648	U3	Small nucleolar RNA U3 [Source:RFAM;Acc:RF00012]		snoRNA	16.2149	-6.17523	0.0138379	1.83642	-3.36264	0.000772012	0.0733582
ENSMUSG00002075453				snoRNA	16.2149	-6.17523	0.0138379	1.83642	-3.36264	0.000772012	0.0733582
ENSMUSG00000087629	Gm12246	predicted gene 12246 [Source:MGI Symbol;Acc:MGI:3651154]		lncRNA	6.07167	-6.48152	0.011191	1.92877	-3.36045	0.000778159	0.0733903
ENSMUSG00000024810	Il33	interleukin 33 [Source:MGI Symbol;Acc:MGI:1924375]		protein_coding	22.6378	-9.6062	0.00128305	2.85973	-3.35913	0.00078187	0.0734846
ENSMUSG00000043969	Emx2	empty spiracles homeobox 2 [Source:MGI Symbol;Acc:MGI:95388]		protein_coding	63.9884	-3.92459	0.065854	1.16889	-3.35754	0.000786396	0.0734846
ENSMUSG00000046280	She	src homology 2 domain-containing transforming protein E [Source:MGI Symbol;Acc:MGI:1099462]		protein_coding	90.0223	-3.61199	0.0817865	1.07575	-3.35765	0.000786095	0.0734846
ENSMUSG00000040472	Rabggta	Rab geranylgeranyl transferase, a subunit [Source:MGI Symbol;Acc:MGI:1860443]		protein_coding	96.7947	-3.59924	0.0825125	1.07247	-3.35605	0.000790654	0.0736566
ENSMUSG00000073535	Gm5532	predicted gene 5532 [Source:MGI Symbol;Acc:MGI:3646828]		lncRNA	44.6909	-4.18398	0.0550168	1.24876	-3.35052	0.000806611	0.0746863
ENSMUSG00000054381	Zfp747	zinc finger protein 747 [Source:MGI Symbol;Acc:MGI:2443581]		protein_coding	39.8412	-3.742	0.0747385	1.11806	-3.34686	0.000817319	0.0750936
ENSMUSG00000064252	Olfr329	olfactory receptor 329 [Source:MGI Symbol;Acc:MGI:3030163]		protein_coding	48.5909	-6.87896	0.00849623	2.05557	-3.34649	0.000818405	0.0750936
ENSMUSG00000020793	Galr2	galanin receptor 2 [Source:MGI Symbol;Acc:MGI:1337018]		protein_coding	51.7544	-3.323	0.099926	0.995178	-3.3391	0.000840508	0.0768901
ENSMUSG00000090964	Gm17206	predicted gene 17206 [Source:MGI Symbol;Acc:MGI:4938033]		lncRNA	29.7691	-2.71491	0.152311	0.815107	-3.33074	0.000866164	0.0787641
ENSMUSG00000041654	Slc39a11	solute carrier family 39 (metal ion transporter), member 11 [Source:MGI Symbol;Acc:MGI:1917056]		protein_coding	93.9808	-3.94508	0.0649249	1.18507	-3.32899	0.000871615	0.0790238
ENSMUSG00000028760	Eif4g3	eukaryotic translation initiation factor 4 gamma, 3 [Source:MGI Symbol;Acc:MGI:1923935]		protein_coding	882.731	-1.10293	0.465571	0.331653	-3.32554	0.000882481	0.0795356
ENSMUSG00000023055	Calcoco1	calcium binding and coiled coil domain 1 [Source:MGI Symbol;Acc:MGI:1914738]		protein_coding	237.102	-2.69565	0.154357	0.81208	-3.31945	0.000901963	0.0797518
ENSMUSG00000026439	Rbbp5	retinoblastoma binding protein 5, histone lysine methyltransferase complex subunit [Source:MGI Symbol;Acc:MGI:1918367]		protein_coding	291.866	-1.97923	0.253626	0.596417	-3.31853	0.000904932	0.0797518
ENSMUSG00000098246	Gm7627	predicted gene 7627 [Source:MGI Symbol;Acc:MGI:3643954]		processed_pseudogene	29.7553	-7.42223	0.00583024	2.23502	-3.32088	0.000897338	0.0797518
ENSMUSG00000115509	Gm49012	predicted gene, 49012 [Source:MGI Symbol;Acc:MGI:6118370]		lncRNA	7.86221	-5.23904	0.0264784	1.57799	-3.32008	0.00089991	0.0797518
ENSMUSG00000115843	Gm17873	predicted gene, 17873 [Source:MGI Symbol;Acc:MGI:5010058]	Exportin 4 pseudogene	processed_pseudogene	26.9102	-2.32145	0.200067	0.698776	-3.32216	0.000893238	0.0797518
ENSMUSG00000108913	Gm2448	predicted gene 2448 [Source:MGI Symbol;Acc:MGI:3780615]		processed_pseudogene	6.96682	-10.7505	0.00058046	3.24391	-3.31406	0.000919516	0.080492
ENSMUSG00000017176	Nt5c3b	5'-nucleotidase, cytosolic IIIB [Source:MGI Symbol;Acc:MGI:1915356]		protein_coding	271.905	-2.68255	0.155766	0.809651	-3.31321	0.000922314	0.0805056
ENSMUSG00000026918	Brd3	bromodomain containing 3 [Source:MGI Symbol;Acc:MGI:1914632]		protein_coding	971.661	-1.26268	0.416769	0.381298	-3.31152	0.00092789	0.0806329
ENSMUSG00000084254	Defa-ps11	defensin, alpha, pseudogene 11 [Source:MGI Symbol;Acc:MGI:3705879]		unprocessed_pseudogene	10.6287	-10.3232	0.00078054	3.11803	-3.31082	0.00093023	0.0806329
ENSMUSG00000081732	Gm15495	predicted gene 15495 [Source:MGI Symbol;Acc:MGI:3782941]	Chaperonin Containing Tcp1, subunit 4	processed_pseudogene	25.4542	-3.2612	0.1043	0.985493	-3.3092	0.000935617	0.0807414
ENSMUSG00000078442	Ccdc105	coiled-coil domain containing 105 [Source:MGI Symbol;Acc:MGI:1918226]		protein_coding	50.0712	-6.30246	0.0126698	1.9064	-3.30595	0.000946558	0.0814548
ENSMUSG00000113638	Gm9289	predicted gene 9289 [Source:MGI Symbol;Acc:MGI:3779842]		unprocessed_pseudogene	41.4991	-2.74028	0.149656	0.829812	-3.30229	0.000958997	0.0820708
ENSMUSG00000020435	Osbp2	oxysterol binding protein 2 [Source:MGI Symbol;Acc:MGI:1921559]		protein_coding	208.021	-2.06331	0.239267	0.626165	-3.29515	0.00098368	0.0837035
ENSMUSG00000054999	Naaladl1	N-acetylated alpha-linked acidic dipeptidase-like 1 [Source:MGI Symbol;Acc:MGI:2685810]		protein_coding	29.1565	-4.55686	0.0424864	1.3842	-3.29206	0.000994568	0.0839267
ENSMUSG00000092353	Gm20539	predicted gene 20539 [Source:MGI Symbol;Acc:MGI:5142004]		lncRNA	9.24018	-7.83761	0.00437164	2.38056	-3.29234	0.000993589	0.0839267
ENSMUSG00000030500	Slc17a6	solute carrier family 17 (sodium-dependent inorganic phosphate cotransporter), member 6 [Source:MGI Symbol;Acc:MGI:2156052]		protein_coding	48.2014	-4.98057	0.0316738	1.51398	-3.28972	0.00100288	0.0840459
ENSMUSG00000109991	Gm6284	predicted gene 6284 [Source:MGI Symbol;Acc:MGI:3643970]	Bromodomain adjacent to zinc finger domain, 2A pseudogene	processed_pseudogene	23.9478	-4.80488	0.0357757	1.46075	-3.28933	0.00100426	0.0840459
ENSMUSG00000005360	Slc1a3	solute carrier family 1 (glial high affinity glutamate transporter), member 3 [Source:MGI Symbol;Acc:MGI:99917]		protein_coding	43.7154	-3.44378	0.0919008	1.04731	-3.28823	0.0010082	0.0841443
ENSMUSG00000021607	Mrpl36	mitochondrial ribosomal protein L36 [Source:MGI Symbol;Acc:MGI:2137228]		protein_coding	26.1068	-8.90051	0.00209257	2.70833	-3.28635	0.00101495	0.0844762
ENSMUSG00000030589	Rasgrp4	RAS guanyl releasing protein 4 [Source:MGI Symbol;Acc:MGI:2386851]		protein_coding	97.3821	-2.35161	0.195928	0.716205	-3.28343	0.00102553	0.0851245		Angiogenesis
ENSMUSG00000041459	Tardbp	TAR DNA binding protein [Source:MGI Symbol;Acc:MGI:2387629]		protein_coding	1144	-1.84549	0.278262	0.562978	-3.27808	0.00104516	0.0865052		Embryonic lethal E7.5, exhibit motor deficits, miRNA transfer to nucleus
ENSMUSG00000068039	Tcp1	t-complex protein 1 [Source:MGI Symbol;Acc:MGI:98535]		protein_coding	4745.56	-1.33741	0.39573	0.408076	-3.27736	0.00104784	0.0865052
ENSMUSG00000042807	Hecw2	HECT, C2 and WW domain containing E3 ubiquitin protein ligase 2 [Source:MGI Symbol;Acc:MGI:2685817]		protein_coding	364.865	-1.9866	0.252333	0.60652	-3.2754	0.00105511	0.0865648
ENSMUSG00000054555	Adam12	a disintegrin and metallopeptidase domain 12 (meltrin alpha) [Source:MGI Symbol;Acc:MGI:105378]		protein_coding	63.6755	-3.84575	0.0695525	1.17394	-3.27595	0.00105307	0.0865648
ENSMUSG00000020051	Pah	phenylalanine hydroxylase [Source:MGI Symbol;Acc:MGI:97473]		protein_coding	57.2685	-8.23119	0.00332786	2.5151	-3.27271	0.00106523	0.0869972
ENSMUSG00000116124	Gm49420	predicted gene, 49420 [Source:MGI Symbol;Acc:MGI:6155053]		lncRNA	16.9854	-5.33271	0.0248139	1.63046	-3.27068	0.0010729	0.0873895
ENSMUSG00000041625	Ggact	gamma-glutamylamine cyclotransferase [Source:MGI Symbol;Acc:MGI:2385008]		protein_coding	19.6995	-5.37145	0.0241565	1.64559	-3.26415	0.00109795	0.0888416
ENSMUSG00000050930	Map10	microtubule-associated protein 10 [Source:MGI Symbol;Acc:MGI:1921643]		protein_coding	29.3388	-5.64288	0.0200135	1.72894	-3.26378	0.00109936	0.0888416
ENSMUSG00000113204	Gm46430	predicted gene, 46430 [Source:MGI Symbol;Acc:MGI:5826067]		lncRNA	355.686	-1.97086	0.255101	0.604669	-3.2594	0.00111647	0.0897391
ENSMUSG00000081235	Gm14788	predicted gene 14788 [Source:MGI Symbol;Acc:MGI:3705584]		processed_pseudogene	8.19179	-3.49901	0.0884489	1.07436	-3.25683	0.00112666	0.0900824
ENSMUSG00000110492	Gm5358	predicted gene 5358 [Source:MGI Symbol;Acc:MGI:3646543]	GABA receptor-associated protein like 2 pseudogene	processed_pseudogene	14.0276	-4.16702	0.0556674	1.27937	-3.2571	0.00112557	0.0900824
ENSMUSG00000081223	Gm12247	predicted gene 12247 [Source:MGI Symbol;Acc:MGI:3649489]		processed_pseudogene	77.0488	-2.36572	0.19402	0.727124	-3.25353	0.0011398	0.0908943
ENSMUSG00000037366	Pafah2	platelet-activating factor acetylhydrolase 2 [Source:MGI Symbol;Acc:MGI:2140321]		protein_coding	39.9826	-4.44318	0.0459696	1.366	-3.2527	0.00114314	0.0909229
ENSMUSG00000092463	Gm20489	predicted gene 20489 [Source:MGI Symbol;Acc:MGI:5141954]		protein_coding	34.3849	-5.50615	0.022003	1.6933	-3.25174	0.00114702	0.0909938
ENSMUSG00000104939	Gm33651	predicted gene, 33651 [Source:MGI Symbol;Acc:MGI:5592810]		lncRNA	9.83819	-11.4016	0.00036964	3.50761	-3.25053	0.0011519	0.0911435
ENSMUSG00000039887	Alg14	asparagine-linked glycosylation 14 [Source:MGI Symbol;Acc:MGI:1914039]		protein_coding	186.9	-1.89613	0.268663	0.583538	-3.24937	0.00115661	0.0912791
ENSMUSG00000020389	Cdkl3	cyclin-dependent kinase-like 3 [Source:MGI Symbol;Acc:MGI:2388268]		protein_coding	77.3091	-2.43879	0.184439	0.751477	-3.24532	0.00117318	0.0918728
ENSMUSG00000106288	Gm43593	predicted gene 43593 [Source:MGI Symbol;Acc:MGI:5663730]		TEC	20.2388	-9.17642	0.00172832	2.82718	-3.24578	0.00117129	0.0918728
ENSMUSG00000115318	Gm49089	predicted gene, 49089 [Source:MGI Symbol;Acc:MGI:6118479]		TEC	87.7832	-2.36163	0.194571	0.7275	-3.24622	0.00116947	0.0918728
ENSMUSG00000103620	Gm37359	predicted gene, 37359 [Source:MGI Symbol;Acc:MGI:5610587]		lncRNA	8.79569	-8.79229	0.00225557	2.71247	-3.24143	0.00118931	0.0926594
ENSMUSG00000032265	Tent5a	terminal nucleotidyltransferase 5A [Source:MGI Symbol;Acc:MGI:2670964]		protein_coding	82.5382	-5.52563	0.0217079	1.70703	-3.23698	0.00120802	0.0926952		Cytoplasmic polyadenylation in bone formation
ENSMUSG00000034482	Ly6g5c	lymphocyte antigen 6 complex, locus G5C [Source:MGI Symbol;Acc:MGI:2148974]		protein_coding	24.8166	-7.8573	0.00431239	2.42561	-3.23931	0.00119819	0.0926952
ENSMUSG00000069094	Pde7a	phosphodiesterase 7A [Source:MGI Symbol;Acc:MGI:1202402]		protein_coding	36.8405	-4.29639	0.0508928	1.32661	-3.23863	0.00120106	0.0926952
ENSMUSG00000090523	Gypc	glycophorin C [Source:MGI Symbol;Acc:MGI:1098566]		protein_coding	62.4626	-8.27893	0.00321953	2.55712	-3.2376	0.0012054	0.0926952
ENSMUSG00000057457	Phex	phosphate regulating endopeptidase homolog, X-linked [Source:MGI Symbol;Acc:MGI:107489]		protein_coding	57.8611	-4.48177	0.0447562	1.38722	-3.23076	0.00123463	0.0936053
ENSMUSG00000066677	Ifi208	interferon activated gene 208 [Source:MGI Symbol;Acc:MGI:2442822]		protein_coding	17.6396	-7.84163	0.00435948	2.42988	-3.22717	0.00125021	0.0940376
ENSMUSG00000026895	Ndufa8	NADH:ubiquinone oxidoreductase subunit A8 [Source:MGI Symbol;Acc:MGI:1915625]		protein_coding	106.157	-3.59196	0.0829304	1.11352	-3.22577	0.00125633	0.0940738
ENSMUSG00000030064	Frmd4b	FERM domain containing 4B [Source:MGI Symbol;Acc:MGI:2141794]		protein_coding	63.0923	-4.11503	0.0577104	1.27964	-3.21577	0.00130097	0.0964267
ENSMUSG00000031304	Il2rg	interleukin 2 receptor, gamma chain [Source:MGI Symbol;Acc:MGI:96551]		protein_coding	62.4484	-5.28831	0.0255894	1.64594	-3.21294	0.00131383	0.0971297
ENSMUSG00000094804	Gm21977	predicted gene 21977 [Source:MGI Symbol;Acc:MGI:5439446]	Protein Coding LOC100504444	protein_coding	17.4995	-4.04646	0.0605192	1.25968	-3.21229	0.00131683	0.0971297
ENSMUSG00000097785	B230217O12Rik	RIKEN cDNA B230217O12 gene [Source:MGI Symbol;Acc:MGI:2444948]		lncRNA	32.4597	-5.1645	0.0278824	1.60879	-3.21018	0.00132651	0.0976075
