# Supplementary material for: DDX1 vesicles control calcium-dependent mitochondrial activity in mouse embryos
Source: Nat Commun. 2022 Jul 1;13:3794. doi: 10.1038/s41467-022-31497-9 (PMC9249788; doi:10.1038/s41467-022-31497-9)
Supplement: Supplementary file 5 — Supplementary Dataset 2 [file 41467_2022_31497_MOESM5_ESM.xlsx]

## Sheet: Sheet1
Supplementary Dataset 2: Primers used for RT-qPCR
Gene	Direction	Primer
Hoxd13	F	ACTGTGCCAAGGATCAGCC
	R	GCTGCAGTTTGGTGTAAGGC
Runx1	F	TGGCAGGCAACGATGAAAAC
	R	GGTAGGTGGCAACTTGTGG
Tardbp	F	AGTCCGACTGGTGGAAGGA
	R	CCAGGGGAGACCCAACAC
Ucp2	F	CACCGGCAGCTTTGAAGAAC
	R	GGGACCTTCAATCGGCAAG
Nme6	F	CGGGAGTACCAGATCGCC
	R	GGGACTTCGCAAGATGGAG
Ndufaf1	F	GAGGTGAACGCCTGGTCTT
	R	GGAGGTAATGCAGCCCTTG
Parn	F	GCATTCCATGGACTTTTTGCT
	R	CTCGCCAGGAAGTCAATGC
