# Supplementary material for: DDX1 vesicles control calcium-dependent mitochondrial activity in mouse embryos
Source: Nat Commun. 2022 Jul 1;13:3794. doi: 10.1038/s41467-022-31497-9 (PMC9249788; doi:10.1038/s41467-022-31497-9)
Supplement: Supplementary file 7 — Source Data [file 41467_2022_31497_MOESM7_ESM.xlsx]

## Sheet: Fig2e
MitoTracker	DDX1	ER-tracker
0.04	0.36	0.02
0.1	0.45	0.08
0.12	0.4	-0.04
0.08	0.46	0.13
0.06	0.51	-0.11
0.06	0.32	-0.01
0	0.44	0.08
0.02	0.52	0.07
0	0.51	0.08
-0.01	0.51	0.06
-0.01	0.46	0.06
0.08	0.47	0.08
0.1	0.46	0.14
0.17	0.41	-0.08
-0.01	0.56	-0.11
-0.02	0.52	-0.02
-0.05	0.5	0.03
-0.04	0.37
-0.08	0.35
0	0.51
0	0.58
-0.02	0.48
0.04	0.46
0.06	0.5
-0.02	0.56
0	0.48
-0.07	0.48
0.07	0.39
0.03	0.45
	0.53
	0.48
	0.52
	0.55
	0.61
	0.56

## Sheet: Fig3b
	DMSO																			FCCP
0.5	0.3	0.38	0.37	0.37	0.34	0.35	0.37	0.37	0.33	0.37	0.36	0.35	0.32	0.34	0.36	0.39	0.32	0.31	0.33	0.41	0.35	0.38	0.42	0.3	0.32	0.38	0.33	0.39	0.42	0.42	0.38	0.44	0.36	0.39	0.45	0.4	0.39	0.36	0.35
1	0.14	0.14	0.16	0.18	0.16	0.18	0.14	0.15	0.14	0.15	0.15	0.16	0.16	0.16	0.17	0.16	0.15	0.18	0.14	0.11	0.18	0.18	0.17	0.1	0.12	0.14	0.17	0.19	0.19	0.15	0.18	0.17	0.16	0.17	0.17	0.16	0.17	0.16	0.16
1.5	0.1	0.09	0.09	0.11	0.1	0.1	0.1	0.09	0.1	0.11	0.09	0.11	0.13	0.1	0.1	0.09	0.11	0.11	0.08	0.11	0.1	0.08	0.09	0.07	0.08	0.09	0.1	0.09	0.1	0.09	0.09	0.1	0.11	0.09	0.08	0.1	0.11	0.09	0.1
2	0.08	0.07	0.07	0.07	0.07	0.08	0.07	0.06	0.08	0.07	0.07	0.07	0.08	0.08	0.07	0.08	0.08	0.07	0.07	0.05	0.07	0.07	0.07	0.08	0.06	0.07	0.08	0.08	0.06	0.06	0.06	0.07	0.06	0.07	0.07	0.06	0.07	0.07	0.07
2.5	0.06	0.05	0.06	0.05	0.06	0.05	0.05	0.05	0.07	0.06	0.05	0.05	0.05	0.05	0.05	0.05	0.06	0.07	0.05	0.05	0.06	0.06	0.05	0.05	0.05	0.05	0.06	0.05	0.04	0.04	0.05	0.04	0.05	0.05	0.03	0.05	0.05	0.05	0.04
3	0.05	0.05	0.02	0.04	0.04	0.04	0.05	0.03	0.04	0.04	0.03	0.05	0.04	0.05	0.03	0.03	0.05	0.05	0.03	0.02	0.04	0.04	0.03	0.05	0.04	0.05	0.04	0.03	0.03	0.04	0.04	0.03	0.04	0.04	0.04	0.04	0.04	0.03	0.04
3.5	0.03	0.03	0.04	0.03	0.03	0.03	0.03	0.03	0.04	0.03	0.03	0.03	0.03	0.03	0.03	0.03	0.04	0.03	0.03	0.03	0.04	0.03	0.03	0.04	0.03	0.03	0.03	0.03	0.02	0.03	0.04	0.02	0.04	0.02	0.03	0.03	0.03	0.04	0.03
4	0.02	0.02	0.03	0.03	0.02	0.03	0.04	0.03	0.02	0.03	0.02	0.02	0.02	0.03	0.01	0.02	0.03	0.03	0.03	0.02	0.02	0.02	0.03	0.03	0.04	0.02	0.02	0.02	0.02	0.02	0.03	0.02	0.03	0.02	0.02	0.03	0.02	0.03	0.03
4.5	0.02	0.02	0.03	0.02	0.01	0.02	0.02	0.02	0.03	0.02	0.02	0.02	0.02	0.02	0.02	0.02	0.03	0.02	0.01	0.02	0.02	0.02	0.02	0.02	0.02	0.03	0.02	0.01	0.01	0.02	0.02	0.01	0.02	0.01	0.01	0.01	0.02	0.02	0.03
5	0.02	0.01	0.02	0.01	0.02	0.01	0.01	0.02	0.02	0.02	0.01	0.02	0.02	0.01	0.02	0.02	0.02	0.02	0.03	0.01	0.01	0.01	0.01	0.03	0.02	0.02	0.01	0.02	0.02	0.01	0.01	0.01	0.02	0.02	0.01	0.02	0.01	0.02	0.02
> 5	0.17	0.13	0.13	0.09	0.14	0.12	0.12	0.13	0.13	0.1	0.15	0.12	0.13	0.13	0.13	0.12	0.12	0.13	0.21	0.16	0.12	0.11	0.09	0.23	0.21	0.12	0.13	0.11	0.09	0.11	0.11	0.08	0.11	0.12	0.09	0.09	0.1	0.13	0.13

## Sheet: Fig3d
	Regular Medium													Calcium free Medium
1.5	0.033058	0.077652	0.043684	0.058917	0.055659	0.03882	0.085821	0.068359	0.045608	0.033597	0.076305	0.043478	0.036939	0.06559	0.053305	0.035948	0.044564	0.033866	0.042081	0.040758	0.044025	0.050454	0.042279	0.069286	0.044521	0.066038	0.097506
2	0.033058	0.049242	0.030697	0.02707	0.038961	0.035714	0.054726	0.052734	0.018581	0.025692	0.044177	0.034783	0.047493	0.051463	0.044776	0.023693	0.035111	0.030103	0.027544	0.029384	0.033019	0.040363	0.040441	0.032058	0.021404	0.061321	0.070295
2.5	0.016529	0.041667	0.01771	0.028662	0.03154	0.020186	0.03607	0.019531	0.011824	0.023715	0.033467	0.02029	0.050132	0.0333	0.030917	0.014706	0.025658	0.017874	0.022953	0.027488	0.034591	0.019173	0.03125	0.045502	0.024829	0.029874	0.046485
3	0.024793	0.037879	0.011806	0.017516	0.03154	0.015528	0.024876	0.025391	0.018581	0.021739	0.042838	0.026087	0.023747	0.028254	0.02452	0.022876	0.018906	0.01317	0.021423	0.017062	0.028302	0.027245	0.022059	0.034126	0.015411	0.028302	0.027211
3.5	0.014876	0.015152	0.01771	0.012739	0.012987	0.012422	0.023632	0.027344	0.008446	0.021739	0.024096	0.011594	0.026385	0.019173	0.012793	0.007353	0.024308	0.015992	0.016067	0.011374	0.022013	0.013118	0.011029	0.016546	0.013699	0.025157	0.022676
4	0.014876	0.032197	0.020071	0.011146	0.029685	0.018634	0.016169	0.013672	0.008446	0.009881	0.026774	0.014493	0.026385	0.017154	0.017058	0.00817	0.009453	0.006585	0.014537	0.01327	0.017296	0.017154	0.016544	0.014478	0.013699	0.036164	0.015873
4.5	0.013223	0.017045	0.010626	0.020701	0.018553	0.01087	0.014925	0.019531	0.010135	0.021739	0.017403	0.005797	0.015831	0.017154	0.008529	0.013072	0.010128	0.010348	0.006886	0.012322	0.02044	0.015136	0.007353	0.01241	0.010274	0.015723	0.024943
5	0.014876	0.018939	0.009445	0.011146	0.003711	0.007764	0.0199	0.017578	0.008446	0.009881	0.018742	0.008696	0.01847	0.018163	0.012793	0.004085	0.006077	0.01223	0.006886	0.010427	0.015723	0.008073	0.012868	0.008273	0.005993	0.022013	0.020408
> 5	0.186777	0.291667	0.139315	0.19586	0.211503	0.166149	0.182836	0.28125	0.136824	0.211462	0.219545	0.234783	0.298153	0.128153	0.149254	0.107843	0.113437	0.126999	0.116297	0.109953	0.158805	0.12109	0.132353	0.179938	0.113014	0.210692	0.209751

## Sheet: Fig3e
Regular medium	Calcium free
605	991
528	938
847	1224
628	1481
539	1063
644	1307
804	1055
512	636
592	991
506	1088
747	967
345	1168
379	636
	882

## Sheet: Fig3f
Regular medium	Calcium free
5.80357	3.44802
6.95732	6.3221
4.861	3.74106
5.82549	2.86715
6.70407	3.69531
5.75183	3.132
6.14402	4.28574
6.9098	5.6478
5.40567	3.84253
6.2892	3.17194
5.93576	4.71406
7.13807	3.17313
6.20355	4.42275
	3.91663

## Sheet: Fig4b
Control	Treated
4895.21	2810.61
5157.55	2092.98
4651.22	3245.17
6819.82	4154.79
6183.55	2825.2
5721.05	2928.1
4763.77	2658.18
5477.82	3053.06
5557.21	3686.86
5501.02	2432.47
7167.3	2950.14
7379.37	2878.13
6559.32
6669.26

## Sheet: Fig4d
	DMSO																				EGTA-AM
0.5	0.748096	0.616228	0.793267	0.80216	0.669162	0.842728	0.765336	0.83003	0.779893	0.783922	0.721519	0.73834	0.750293	0.551705	0.566107	0.80795	0.670932	0.811014	0.774218	0.768072	0.960759	0.968195	0.830757	0.782823	0.79107	0.940459	0.744945	0.840403	0.932347	0.865326	0.658764	0.749432	0.886602	0.660072	0.796416	0.903846	0.803671	0.788725	0.82782	0.716658	0.895815
1	0.0738137	0.114035	0.0573382	0.0578834	0.0681138	0.059151	0.0740019	0.0598323	0.0672219	0.0588838	0.105696	0.0811629	0.0762016	0.133035	0.132944	0.0686193	0.112127	0.063204	0.0678092	0.0825301	0.0250108	0.0236686	0.0598918	0.0826039	0.0538065	0.0321746	0.0808824	0.0537589	0.0321627	0.0428509	0.0811782	0.0761364	0.0467551	0.106115	0.0487805	0.0451923	0.0670081	0.055358	0.0585242	0.085699	0.0431879
1.5	0.0328061	0.0533626	0.0205155	0.0302376	0.0479042	0.0250522	0.0384615	0.0236281	0.0380726	0.0291859	0.05	0.0442156	0.0369285	0.0698714	0.0613587	0.0305439	0.0438757	0.0325407	0.0312966	0.0415663	0.00388098	0.00369822	0.0305255	0.0399344	0.0280481	0.0129438	0.0431985	0.0285594	0.0114603	0.0153039	0.0423851	0.0340909	0.0188416	0.057554	0.0338477	0.0168269	0.0290226	0.0274251	0.028838	0.0444563	0.024488
2	0.0269479	0.0336257	0.0184114	0.0203024	0.0239521	0.0163535	0.026777	0.0160061	0.0243902	0.0235535	0.0297468	0.0224107	0.0228605	0.0542202	0.0394448	0.0171548	0.0243754	0.0181477	0.0201192	0.0198795	0.0043122	0	0.0123648	0.0191466	0.0263308	0.00443787	0.0229779	0.0184796	0.00739372	0.0166156	0.0387931	0.0301136	0.0115143	0.0323741	0.0189149	0.00769231	0.0221938	0.0304723	0.0224767	0.0316015	0.00845948
2.5	0.0158172	0.0226608	0.0147291	0.0177106	0.0269461	0.0100905	0.0136319	0.0148628	0.0130875	0.015361	0.0164557	0.0163537	0.0164127	0.0268306	0.0262966	0.0121339	0.0268129	0.0112641	0.0156483	0.0168675	0.00129366	0.00221893	0.00734158	0.012035	0.0131654	0.0033284	0.0170037	0.00923982	0.00369686	0.00961959	0.0258621	0.01875	0.00418702	0.0239808	0.0119462	0.00576923	0.0149381	0.0162519	0.0139949	0.0187467	0.00667854
3	0.0111306	0.0182748	0.0115729	0.0112311	0.0254491	0.00626305	0.0170399	0.00800305	0.00892326	0.0102407	0.014557	0.0115082	0.0134818	0.0229178	0.0204529	0.0112971	0.0201097	0.0112641	0.014158	0.010241	0.00043122	0.00073964	0.00888717	0.0109409	0.00973097	0.00036982	0.0119485	0.00713986	0.00184843	0.00655881	0.0215517	0.00909091	0.00662945	0.0131895	0.0164261	0.00576923	0.00682885	0.0121889	0.00890585	0.0133905	0.00356189
3.5	0.0111306	0.0138889	0.00789058	0.00907127	0.0112275	0.00347947	0.00681597	0.00533537	0.00951814	0.00716846	0.0101266	0.0115082	0.00996483	0.0223589	0.0204529	0.00627615	0.015844	0.00563204	0.0111774	0.00843373	0.00129366	0	0.00579598	0.00929978	0.00915856	0.00110947	0.0137868	0.00587988	0.00147874	0.00655881	0.0114942	0.0130682	0.00453594	0.0125899	0.00647088	0.00432692	0.00810926	0.00609446	0.00678541	0.00910552	0.00222618
4	0.00878735	0.0131579	0.00841662	0.00647948	0.00973054	0.00487126	0.00389484	0.00647866	0.00654372	0.00870456	0.00886076	0.00847971	0.00644783	0.0145333	0.0109569	0.0041841	0.0103595	0.00500626	0.00596125	0.00903614	0.00086244	0.00073964	0.00618238	0.00328228	0.00801374	0.00073964	0.00689338	0.00461991	0.00184843	0.00393529	0.0143678	0.0102273	0.00104676	0.014988	0.00597312	0.00192308	0.00640205	0.00406298	0.0072095	0.0101768	0.00133571
4.5	0.00468658	0.0131579	0.00420831	0.00734341	0.00598802	0.00313152	0.00389484	0.00381098	0.00416419	0.00358423	0.00822785	0.00302847	0.00410317	0.0139743	0.0102264	0.00251046	0.00548446	0.00250313	0.00670641	0.00542169	0.00043122	0	0.00502318	0.00492341	0.00801374	0.00036982	0.00597426	0.0050399	0.00147874	0.00262352	0.0100575	0.00738636	0.00279135	0.00779376	0.0074664	0.00144231	0.00597525	0.00457085	0.00296862	0.00535619	0.00356189
5	0.00468658	0.00804094	0.00473435	0.00302376	0.010479	0.00243563	0.00243427	0.00228659	0.00178465	0.00409626	0.00253165	0.00605694	0.00234467	0.00670766	0.00584368	0.0041841	0.00487508	0.00312891	0.00447094	0.00421687	0	0	0.00425039	0.00382932	0.00228964	0.00036982	0.00413603	0.00293994	0.00110906	0.00218627	0.0107759	0.00568182	0.00244243	0.0101919	0.00597312	0.00048077	0.00426803	0.00558659	0.00169635	0.00321371	0.00133571
> 5	0.0620972	0.0935673	0.0589164	0.0345572	0.101048	0.026444	0.0477118	0.0297256	0.046401	0.0552995	0.0322785	0.0569352	0.0609613	0.0838457	0.105917	0.0351464	0.0652041	0.0362954	0.0484352	0.0337349	0.00172488	0.00073964	0.0289799	0.0311816	0.0503721	0.00369822	0.0482537	0.0239395	0.0051756	0.0284215	0.0847701	0.0460227	0.0146546	0.0611511	0.047785	0.00673077	0.0315834	0.0492636	0.0207803	0.0615961	0.00934996

## Sheet: Fig4g
Control	Saponin
0.19	0.47
0.03	0.36
0.06	0.37
0.05	0.51
0.11	0.42
0.22	0.29
0.08	0.47
0.21	0.48
0.2	0.4
0.09	0.45
-0.07	0.36
-0.04	0.49
-0.06	0.45
-0.06	0.4
-0.08	0.46
-0.07	0.51
-0.07	0.39
	0.37

## Sheet: Fig5c
WT 2-cell	Stalled	16-cell
0.545523	0.685089	0.479008
0.484611	0.673291	0.471085
0.504448	0.854812	0.50227
0.441594	0.511514	0.425782
0.438957	0.601107	0.480749
0.447712	0.581457	0.320445
0.41132	0.505701	0.467838
0.659481	0.527607	0.450791
0.454759	1.15951	0.387703
0.508517	0.690848	0.475094
0.500495	1.25717	0.392068
0.521441	0.618452	0.482377
0.51125	0.480796	0.467767
0.629421		0.637983
0.500735		0.622026
0.462168		0.587911
0.595146		0.669473
0.402262		0.602641
0.72433		0.512659
0.541763		0.494406
0.322796		0.50362
0.379945		0.374088
0.544135		0.530709
0.499647		0.616894
0.469233		0.276439
0.501355		0.475895
0.465102		0.378442
0.382168		0.418244
0.597176		0.525108
0.475547		0.449459
0.442801		0.3989
0.335542		0.469866
0.428027		0.381697
0.441899		0.411287
0.435914
0.388455

## Sheet: Fig5e
	WT																										Stalled
0.1	0	0	0	0	0	0	0	0	0	0	0	0	0	0	0	0	0	0	0	0	0	0	0	0	0	0	0	0	0	0	0
0.2	0.215247	0.36	0.097458	0.132075	0.19244	0.235925	0.153543	0.296417	0.165919	0.159722	0.264901	0.11828	0.184669	0.214286	0.149351	0.166667	0.156398	0.148	0.243243	0.267399	0.267658	0.205645	0.325815	0.275325	0.251012	0.258547	0.559201	0.2	0.2134	0.330435	0.375576
0.3	0.09417	0.141176	0.088983	0.079245	0.082474	0.08311	0.059055	0.13355	0.080717	0.065972	0.102649	0.09319	0.076655	0.082011	0.090909	0.071429	0.099526	0.096	0.11583	0.106227	0.104089	0.120968	0.117794	0.077922	0.089069	0.083333	0.145506	0.070175	0.091811	0.081159	0.117512
0.4	0.058296	0.065882	0.063559	0.067925	0.051546	0.058981	0.051181	0.074919	0.03139	0.09375	0.112583	0.078853	0.073171	0.050265	0.051948	0.09127	0.056872	0.072	0.11583	0.062271	0.074349	0.100806	0.052632	0.072727	0.07085	0.08547	0.061341	0.070175	0.049628	0.075362	0.073733
0.5	0.067265	0.042353	0.042373	0.018868	0.04811	0.048257	0.031496	0.032573	0.022422	0.052083	0.082781	0.039427	0.038328	0.047619	0.084416	0.047619	0.052133	0.052	0.03861	0.058608	0.02974	0.056452	0.030075	0.044156	0.036437	0.044872	0.031384	0.038596	0.054591	0.046377	0.039171
0.6	0.03139	0.032941	0.04661	0.015094	0.020619	0.032172	0.027559	0.029316	0.049327	0.024306	0.049669	0.028674	0.034843	0.055556	0.045455	0.039683	0.075829	0.036	0.054054	0.029304	0.040892	0.060484	0.030075	0.031169	0.040486	0.034188	0.018545	0.024561	0.044665	0.04058	0.018433
0.7	0.004484	0.021176	0.025424	0.026415	0.058419	0.040214	0.019685	0.032573	0.026906	0.03125	0.05298	0.021505	0.031359	0.039683	0.042208	0.027778	0.033175	0.044	0.034749	0.051282	0.04461	0.032258	0.010025	0.036364	0.026316	0.025641	0.008559	0.052632	0.052109	0.031884	0.046083
0.8	0.017937	0.018824	0.038136	0.060377	0.051546	0.024129	0.027559	0.029316	0.026906	0.020833	0.036424	0.039427	0.034843	0.034392	0.022727	0.027778	0.033175	0.032	0.034749	0.032967	0.04461	0.03629	0.022556	0.044156	0.030364	0.019231	0.018545	0.038596	0.032258	0.023188	0.039171
0.9	0.03139	0.018824	0.012712	0.030189	0.017182	0.016086	0.019685	0.032573	0.071749	0.020833	0.033113	0.02509	0.04878	0.037037	0.016234	0.027778	0.028436	0.044	0.046332	0.03663	0.052045	0.032258	0.015038	0.023377	0.02834	0.025641	0.017118	0.049123	0.027295	0.017391	0.011521
1	0.013453	0.011765	0.021186	0.022642	0.041237	0.02681	0.019685	0.019544	0.03139	0.034722	0.009934	0.028674	0.027875	0.021164	0.029221	0.027778	0.014218	0.024	0.034749	0.058608	0.022305	0.032258	0.002506	0.015584	0.024291	0.008547	0.011412	0.031579	0.029777	0.011594	0.018433
Greater 1	0.502242	0.305882	0.597458	0.581132	0.463918	0.455764	0.622047	0.345277	0.529148	0.527778	0.281457	0.555556	0.480836	0.439153	0.496753	0.507937	0.488152	0.484	0.312741	0.326007	0.349442	0.358871	0.41604	0.4	0.419028	0.431624	0.1398	0.452632	0.424318	0.365217	0.278802

[truncated: 11 more sheets: Fig5f, Fig5h, Fig6b, Fig6d MitoSOX, Fig6d MitoTracker, Fig6d NuclearFragmentation, Fig6e, Supplementary figure5b, Supplementary figure5d, Supplementary figure 6, Supplementary figure 7]
